# Supplementary material for: Exploring human-genome gut-microbiome interaction in Parkinson’s disease
Source: NPJ Parkinsons Dis. 2021 Aug 18;7:74. doi: 10.1038/s41531-021-00218-2 (PMC8373869; doi:10.1038/s41531-021-00218-2)
Supplement: Supplementary file 1 — Supplementary Data [file 41531_2021_218_MOESM1_ESM.xlsx]

## Sheet: Supplementary Table 1
Supplementary Table 1. Subjects
	Dataset 1			Dataset 2
	PD	Control		PD	Control
Number of subjects enrolled	212	136		323	184
Number of subjects who passed 16S sequence QC	201	132		323	184
Number of subjects who passed metadata QC	199	132		323	184
Number of subjects with 16S, metadata and SNCA genotype after QC (Final dataset)	199	117		312	174
Sex (Female; Male)	66; 133	68; 49		112; 200	125; 49
Age (Mean±SD)	68.3±9.2	70.3±8.6		67.7±9.0	66.7±8.2
Race (N and % White)	196 (99%)	117 (100%)		306 (98%)	173 (>99%)
Geography
Seattle , WA	93	43		0	0
Albany, NY	75	62		0	0
Atlanta, GA	31	12		0	0
Birmingham, AL	0	0		312	174

## Sheet: Supplementary Table 2
Supplementary Table 2. Full SNCA SNP interaction results for Corynebacterium_1
CHROM	POS	REF	ALT	SNP_ID	N_STUDY	PVALUE_FE	BETA_FE	STD_FE	PVALUE_RE	BETA_RE	STD_RE	I_SQUARE	Q	PVALUE_Q	TAU_SQUARE	PVALUE_STUDY1	PVALUE_STUDY2	MVALUE_STUDY1	MVALUE_STUDY2	BETA_STUDY1	BETA_STUDY2
4	89685446	C	T	chr4:89685446:C:T	2	0.00212705	0.618233	0.201255	0.00212705	0.618233	0.201255	0	0.0989622	0.753079	0	0.00649118	0.144736	0.854	0.745	0.660984	0.524474
4	89721313	A	T	chr4:89721313:A:T	2	0.0023273	-0.600727	0.197287	0.0023273	-0.600727	0.197287	0	0.0047556	0.945021	0	0.00886123	0.119352	0.851	0.752	-0.609246	-0.578999
4	89722606	C	G	chr4:89722606:C:G	2	0.00236162	-0.600566	0.19752	0.00236162	-0.600566	0.19752	0	0.00634324	0.93652	0	0.00880188	0.122225	0.85	0.75	-0.610411	-0.575429
4	89720189	T	C	chr4:89720189:T:C	2	0.0026361	0.587711	0.19543	0.0026361	0.587711	0.19543	0	0.693308	0.405042	0	0.00288707	0.353892	0.866	0.683	0.692418	0.33482
4	89725735	G	A	chr4:89725735:G:A	2	0.00273369	0.595646	0.198801	0.00273369	0.595646	0.198801	0	0.670429	0.412902	0	0.00296581	0.365401	0.861	0.678	0.698258	0.337426
4	89744890	C	T	chr4:89744890:C:T	2	0.00343422	0.58293	0.199229	0.00343422	0.58293	0.199229	0	0.67158	0.412501	0	0.00356824	0.38926	0.849	0.667	0.685374	0.322726
4	89722356	A	G	chr4:89722356:A:G	2	0.00429946	-0.564552	0.19772	0.00429946	-0.564552	0.19772	0	0.000608061	0.980327	0	0.0163379	0.122327	0.812	0.728	-0.561474	-0.572275
4	89742391	T	C	chr4:89742391:T:C	2	0.00434776	-0.562475	0.197238	0.00434776	-0.562475	0.197238	0	0.0662334	0.796902	0	0.0108528	0.191048	0.821	0.708	-0.594597	-0.482261
4	89757104	G	GTTA	chr4:89757104:G:GTTA	2	0.00439029	-0.563973	0.197978	0.00439029	-0.563973	0.197978	0	0.0663209	0.796771	0	0.0108567	0.193258	0.819	0.706	-0.596106	-0.483076
4	89757390	G	A	chr4:89757390:G:A	2	0.00439107	-0.553148	0.194182	0.00439107	-0.553148	0.194182	0	0.08607	0.769234	0	0.0106947	0.194222	0.823	0.709	-0.589915	-0.464878
4	89715267	C	T	chr4:89715267:C:T	2	0.0045663	-0.572342	0.201804	0.0045663	-0.572342	0.201804	0	0.0142503	0.904979	0	0.0203198	0.102018	0.8	0.729	-0.55684	-0.609778
4	89750185	G	A	chr4:89750185:G:A	2	0.00464802	-0.558855	0.197443	0.00464802	-0.558855	0.197443	0	0.0601761	0.806218	0	0.0116684	0.190836	0.816	0.705	-0.589554	-0.48244
4	89753280	G	A	chr4:89753280:G:A	2	0.00474584	-0.55683	0.197192	0.00474584	-0.55683	0.197192	0	0.0569983	0.811305	0	0.011942	0.190807	0.815	0.705	-0.58662	-0.482431
4	89747463	T	C	chr4:89747463:T:C	2	0.00492246	-0.555975	0.19771	0.00492246	-0.555975	0.19771	0	0.0562674	0.812496	0	0.0123845	0.191115	0.812	0.703	-0.585758	-0.482126
4	89685975	C	G	chr4:89685975:C:G	2	0.0049481	-0.570609	0.203035	0.0049481	-0.570609	0.203035	0	0.00631368	0.936668	0	0.0200737	0.113908	0.795	0.72	-0.560294	-0.595841
4	89039062	T	C	chr4:89039062:T:C	2	0.0053176	0.908269	0.325879	0.0053176	0.908269	0.325879	0	0.000350391	0.985065	0	0.0224751	0.109609	0.676	0.632	0.912607	0.899691
4	89064327	T	C	chr4:89064327:T:C	2	0.00546015	0.90332	0.325104	0.00546015	0.90332	0.325104	0	0.00207066	0.963705	0	0.0222868	0.113906	0.676	0.631	0.913915	0.882664
4	89716450	G	A	chr4:89716450:G:A	2	0.00549866	0.557954	0.200973	0.00549866	0.557954	0.200973	0	0.60811	0.4355	0	0.00615425	0.367763	0.816	0.657	0.663223	0.324632
4	89704988	G	A	chr4:89704988:G:A	2	0.006393	-0.550938	0.202037	0.006393	-0.550938	0.202037	0	0.0108481	0.917047	0	0.0251155	0.118957	0.779	0.709	-0.537451	-0.58377
4	89715410	G	A	chr4:89715410:G:A	2	0.00777444	0.539287	0.202609	0.00777444	0.539287	0.202609	0	0.178507	0.672659	0	0.0136685	0.276796	0.783	0.663	0.594494	0.406554
4	89825558	C	T	chr4:89825558:C:T	2	0.00805566	-0.536615	0.202517	0.00805566	-0.536615	0.202517	0	0.014303	0.904804	0	0.0202023	0.200184	0.773	0.677	-0.551436	-0.497035
4	89825178	T	C	chr4:89825178:T:C	2	0.00816191	-0.536225	0.202709	0.00816191	-0.536225	0.202709	0	0.0140127	0.90577	0	0.0204828	0.200141	0.772	0.677	-0.550928	-0.497064
4	89822704	C	G	chr4:89822704:C:G	2	0.00823679	-0.531354	0.201103	0.00823679	-0.531354	0.201103	0	0.00501814	0.943526	0	0.0220363	0.186714	0.771	0.68	-0.540086	-0.508112
4	89817007	G	C	chr4:89817007:G:C	2	0.0082716	-0.530908	0.201042	0.0082716	-0.530908	0.201042	0	0.00535369	0.941672	0	0.0220472	0.187519	0.771	0.68	-0.539927	-0.506916
4	89822166	T	TC	chr4:89822166:T:TC	2	0.00830577	-0.530908	0.201149	0.00830577	-0.530908	0.201149	0	0.0056695	0.939979	0	0.0220645	0.188244	0.77	0.68	-0.540198	-0.506215
4	89827559	G	A	chr4:89827559:G:A	2	0.0083192	-0.534993	0.202738	0.0083192	-0.534993	0.202738	0	0.0164403	0.897975	0	0.0204868	0.204499	0.771	0.675	-0.550913	-0.492547
4	89790619	T	C	chr4:89790619:T:C	2	0.00857643	0.524886	0.199691	0.00857643	0.524886	0.199691	0	0.255683	0.613102	0	0.0513434	0.0664898	0.746	0.715	0.460824	0.68404
4	89813577	A	G	chr4:89813577:A:G	2	0.00866804	-0.528304	0.201268	0.00866804	-0.528304	0.201268	0	0.010303	0.91915	0	0.0218986	0.199442	0.768	0.675	-0.540801	-0.494907
4	89815366	T	C	chr4:89815366:T:C	2	0.00867049	-0.528279	0.201266	0.00867049	-0.528279	0.201266	0	0.0102135	0.919502	0	0.0219159	0.199335	0.768	0.675	-0.540721	-0.495027
4	89816337	TGATGG	T	chr4:89816337:TGATGG:T	2	0.00879549	-0.527841	0.201474	0.00879549	-0.527841	0.201474	0	0.00993302	0.920611	0	0.0222451	0.199325	0.767	0.675	-0.540141	-0.49506
4	89811222	ATATCAC	A	chr4:89811222:ATATCAC:A	2	0.00933418	-0.524759	0.201864	0.00933418	-0.524759	0.201864	0	0.0131623	0.908661	0	0.0228091	0.207624	0.763	0.67	-0.538946	-0.486954
4	89809536	C	A	chr4:89809536:C:A	2	0.00934548	-0.524571	0.201824	0.00934548	-0.524571	0.201824	0	0.0120452	0.912607	0	0.0229698	0.206352	0.763	0.67	-0.538134	-0.488396
4	89794709	T	TA	chr4:89794709:T:TA	2	0.00980851	-0.524318	0.203027	0.00980851	-0.524318	0.203027	0	0.00753257	0.930838	0	0.0243382	0.204983	0.758	0.668	-0.535031	-0.495336
4	89769597	C	T	chr4:89769597:C:T	2	0.00996806	-0.529206	0.205363	0.00996806	-0.529206	0.205363	0	0.00188517	0.965368	0	0.0262563	0.191841	0.753	0.668	-0.534647	-0.514593
4	89801720	C	T	chr4:89801720:C:T	2	0.00997327	-0.52204	0.202596	0.00997327	-0.52204	0.202596	0	0.0103327	0.919034	0	0.0242102	0.210137	0.758	0.666	-0.534578	-0.488215
4	88954758	C	T	chr4:88954758:C:T	2	0.0106271	-0.498456	0.195111	0.0106271	-0.498456	0.195111	0	0.0266772	0.870257	0	0.0249148	0.21709	0.76	0.668	-0.518746	-0.448404
4	89791913	G	A	chr4:89791913:G:A	2	0.0106663	-0.519457	0.203434	0.0106663	-0.519457	0.203434	0	0.00438059	0.94723	0	0.0268728	0.202326	0.751	0.664	-0.527685	-0.497423
4	88965572	TA	T	chr4:88965572:TA:T	2	0.0107663	0.547213	0.214577	0.0107663	0.547213	0.214577	0	0.00658417	0.935328	0	0.0320383	0.16656	0.733	0.667	0.559249	0.522025
4	89792179	C	G	chr4:89792179:C:G	2	0.0108433	-0.518818	0.203641	0.0108433	-0.518818	0.203641	0	0.00430335	0.947696	0	0.0272869	0.202736	0.749	0.664	-0.526992	-0.496986
4	88916657	A	C	chr4:88916657:A:C	2	0.0109407	0.654388	0.257168	0.0109407	0.654388	0.257168	0	0.984762	0.321026	0	0.151191	0.0201425	0.651	0.685	0.46214	0.993158
4	88963935	G	T	chr4:88963935:G:T	2	0.0109573	-0.496602	0.195201	0.0109573	-0.496602	0.195201	0	0.00275854	0.958113	0	0.0299269	0.184437	0.753	0.674	-0.503164	-0.480584
4	88922294	A	G	chr4:88922294:A:G	2	0.0111635	0.651992	0.256938	0.0111635	0.651992	0.256938	0	0.957893	0.327718	0	0.150916	0.0209129	0.651	0.684	0.46228	0.985327
4	88920782	C	G	chr4:88920782:C:G	2	0.0111875	0.651711	0.256904	0.0111875	0.651711	0.256904	0	0.961673	0.326766	0	0.151366	0.0208589	0.65	0.684	0.461682	0.985713
4	88920213	G	C	chr4:88920213:G:C	2	0.0111954	0.65173	0.256937	0.0111954	0.65173	0.256937	0	0.963084	0.326411	0	0.151542	0.020836	0.65	0.684	0.46154	0.986024
4	88918443	C	T	chr4:88918443:C:T	2	0.0114078	0.650622	0.257168	0.0114078	0.650622	0.257168	0	0.946655	0.330572	0	0.151198	0.0214829	0.65	0.682	0.462131	0.982772
4	88920005	T	C	chr4:88920005:T:C	2	0.011605	0.648438	0.256916	0.011605	0.648438	0.256916	0	0.928577	0.335233	0	0.151339	0.0220718	0.649	0.682	0.461717	0.976689
4	88914334	A	G	chr4:88914334:A:G	2	0.011647	0.651442	0.258236	0.011647	0.651442	0.258236	0	0.941016	0.332017	0	0.150764	0.022069	0.648	0.68	0.463691	0.985674
4	88920926	T	C	chr4:88920926:T:C	2	0.011654	0.648128	0.256944	0.011654	0.648128	0.256944	0	0.930593	0.334709	0	0.151894	0.0220704	0.649	0.681	0.461162	0.976732
4	88915996	T	G	chr4:88915996:T:G	2	0.012093	0.648048	0.258246	0.012093	0.648048	0.258246	0	0.90705	0.340898	0	0.150761	0.0233847	0.647	0.677	0.463711	0.976209
4	88914287	A	G	chr4:88914287:A:G	2	0.0121173	0.647873	0.25825	0.0121173	0.647873	0.25825	0	0.907092	0.340887	0	0.150912	0.0234115	0.647	0.677	0.463538	0.976061
4	89836797	T	A	chr4:89836797:T:A	2	0.0123123	0.516418	0.206314	0.0123123	0.516418	0.206314	0	0.446642	0.503934	0	0.0831549	0.0540925	0.705	0.698	0.426612	0.728114
4	88962963	TG	T	chr4:88962963:TG:T	2	0.0126322	-0.487239	0.195367	0.0126322	-0.487239	0.195367	0	0.0166068	0.897463	0	0.0298799	0.217571	0.746	0.66	-0.503306	-0.447788
4	88962828	C	T	chr4:88962828:C:T	2	0.0126809	-0.483662	0.194039	0.0126809	-0.483662	0.194039	0	0.0246101	0.875342	0	0.029323	0.222348	0.747	0.66	-0.503317	-0.436519
4	88964563	T	C	chr4:88964563:T:C	2	0.0128105	-0.48622	0.195348	0.0128105	-0.48622	0.195348	0	0.017135	0.895854	0	0.0301373	0.21902	0.745	0.659	-0.502547	-0.446171
4	89051801	C	G	chr4:89051801:C:G	2	0.0128525	0.513165	0.20627	0.0128525	0.513165	0.20627	0	0.00745743	0.931183	0	0.0338857	0.192774	0.731	0.658	0.524971	0.486289
4	89043177	G	A	chr4:89043177:G:A	2	0.0129024	0.512871	0.206266	0.0129024	0.512871	0.206266	0	0.00716155	0.932559	0	0.0340564	0.192584	0.731	0.658	0.524438	0.48653
4	89046466	AG	A	chr4:89046466:AG:A	2	0.0129316	0.512773	0.206294	0.0129316	0.512773	0.206294	0	0.0071482	0.932622	0	0.0341226	0.192675	0.73	0.658	0.524333	0.486457
4	89185462	G	C	chr4:89185462:G:C	2	0.0131894	-0.586157	0.236486	0.0195457	-0.598752	0.25643	11.4217	1.12895	0.288	0.0172008	0.135148	0.0247667	0.662	0.685	-0.422031	-0.970842
4	89023121	C	T	chr4:89023121:C:T	2	0.0133727	0.510014	0.206176	0.0133727	0.510014	0.206176	0	0.0114704	0.91471	0	0.033987	0.200979	0.729	0.655	0.524671	0.476747
4	89032876	C	T	chr4:89032876:C:T	2	0.0133787	0.510014	0.206189	0.0133787	0.510014	0.206189	0	0.0117187	0.913795	0	0.0339473	0.201331	0.729	0.655	0.52483	0.476388
4	89023823	T	G	chr4:89023823:T:G	2	0.013392	0.509896	0.206171	0.013392	0.509896	0.206171	0	0.0117622	0.913636	0	0.0339595	0.201483	0.729	0.655	0.524737	0.476208
4	89840261	T	C	chr4:89840261:T:C	2	0.0135812	-0.480312	0.194604	0.0135812	-0.480312	0.194604	0	0.00229247	0.961812	0	0.0329848	0.213504	0.74	0.657	-0.485993	-0.46503
4	88905815	T	C	chr4:88905815:T:C	2	0.0136713	0.626948	0.254259	0.0136713	0.626948	0.254259	0	0.657016	0.417615	0	0.146553	0.0314294	0.645	0.672	0.467126	0.892709
4	88904721	C	A	chr4:88904721:C:A	2	0.0138239	0.625249	0.25398	0.0138239	0.625249	0.25398	0	0.666022	0.414442	0	0.147859	0.0313751	0.644	0.671	0.464798	0.893008
4	89856889	G	A	chr4:89856889:G:A	2	0.0138335	-0.483352	0.19636	0.0138335	-0.483352	0.19636	0	0.00352127	0.952681	0	0.0319801	0.226417	0.739	0.653	-0.490299	-0.463809
4	88905920	A	C	chr4:88905920:A:C	2	0.0138397	0.625151	0.253982	0.0138397	0.625151	0.253982	0	0.665292	0.414698	0	0.147867	0.031424	0.644	0.671	0.46479	0.892772
4	88904907	T	C	chr4:88904907:T:C	2	0.0138413	0.625147	0.253985	0.0138413	0.625147	0.253985	0	0.665181	0.414737	0	0.147871	0.0314288	0.644	0.671	0.464794	0.892742
4	89841471	A	T	chr4:89841471:A:T	2	0.0138773	-0.483567	0.196538	0.0138773	-0.483567	0.196538	0	0.00154744	0.968621	0	0.032971	0.219451	0.738	0.654	-0.488185	-0.470624
4	89722472	A	G	chr4:89722472:A:G	2	0.0139911	0.514933	0.209536	0.0139911	0.514933	0.209536	0	0.450188	0.502246	0	0.0154941	0.427335	0.743	0.614	0.607728	0.301929
4	89852649	A	T	chr4:89852649:A:T	2	0.0140977	-0.483006	0.196763	0.0140977	-0.483006	0.196763	0	0.00231979	0.961585	0	0.0330242	0.223203	0.737	0.652	-0.48867	-0.46715
4	89854061	A	G	chr4:89854061:A:G	2	0.0141068	-0.482962	0.196763	0.0141068	-0.482962	0.196763	0	0.00232732	0.961523	0	0.0330372	0.223274	0.736	0.652	-0.488636	-0.467081
4	88910124	T	G	chr4:88910124:T:G	2	0.0141251	0.638822	0.260312	0.0141251	0.638822	0.260312	0	0.81109	0.367798	0	0.148669	0.0293379	0.64	0.665	0.466547	0.957854
4	89846729	T	G	chr4:89846729:T:G	2	0.0141345	-0.478003	0.194799	0.0141345	-0.478003	0.194799	0	0.00395344	0.949865	0	0.033449	0.220276	0.738	0.654	-0.485487	-0.457958
4	88901015	C	T	chr4:88901015:C:T	2	0.0143307	0.621992	0.253992	0.0143307	0.621992	0.253992	0	0.639362	0.423942	0	0.147859	0.033071	0.643	0.669	0.464798	0.884384
4	88902647	G	A	chr4:88902647:G:A	2	0.0143359	0.621966	0.253995	0.0143359	0.621966	0.253995	0	0.639178	0.424009	0	0.147859	0.0330868	0.643	0.669	0.464798	0.884332
4	88910576	T	G	chr4:88910576:T:G	2	0.0143952	0.634983	0.259468	0.0143952	0.634983	0.259468	0	0.832314	0.361604	0	0.154069	0.0286282	0.638	0.665	0.459945	0.955111
4	89844062	C	T	chr4:89844062:C:T	2	0.0144486	-0.481121	0.196704	0.0144486	-0.481121	0.196704	0	0.00310873	0.955536	0	0.0334074	0.2268	0.735	0.651	-0.487688	-0.462804
4	89851546	T	C	chr4:89851546:T:C	2	0.0144618	-0.481197	0.196762	0.0144618	-0.481197	0.196762	0	0.0037247	0.951335	0	0.0331448	0.229119	0.735	0.65	-0.488377	-0.461113
4	89852619	C	A	chr4:89852619:C:A	2	0.0144888	-0.481032	0.196748	0.0144888	-0.481032	0.196748	0	0.00406214	0.949181	0	0.0330886	0.230064	0.735	0.65	-0.488531	-0.460064
4	89851338	G	A	chr4:89851338:G:A	2	0.0144909	-0.480989	0.196735	0.0144909	-0.480989	0.196735	0	0.00411808	0.948833	0	0.033072	0.230237	0.735	0.65	-0.488539	-0.459878
4	89847738	T	A	chr4:89847738:T:A	2	0.0145595	-0.480582	0.196705	0.0145595	-0.480582	0.196705	0	0.0038895	0.950271	0	0.0333093	0.229641	0.735	0.65	-0.487925	-0.460087
4	89846282	C	T	chr4:89846282:C:T	2	0.0145643	-0.48058	0.196714	0.0145643	-0.48058	0.196714	0	0.00360439	0.952127	0	0.0334185	0.228878	0.734	0.65	-0.487649	-0.46085
4	89847220	C	A	chr4:89847220:C:A	2	0.0145971	-0.480409	0.19671	0.0145971	-0.480409	0.19671	0	0.00385534	0.95049	0	0.0333873	0.229734	0.734	0.65	-0.48772	-0.460004
4	88906929	C	T	chr4:88906929:C:T	2	0.0147111	0.611171	0.25054	0.0147111	0.611171	0.25054	0	0.629479	0.427547	0	0.153334	0.0330835	0.642	0.671	0.45497	0.864131
4	89857682	G	A	chr4:89857682:G:A	2	0.0149885	-0.479063	0.19693	0.0149885	-0.479063	0.19693	0	0.00462495	0.94578	0	0.0338424	0.233438	0.732	0.648	-0.487084	-0.456701
4	88939696	C	T	chr4:88939696:C:T	2	0.015552	0.604602	0.249912	0.015552	0.604602	0.249912	0	0.430344	0.51182	0	0.134699	0.0442845	0.645	0.663	0.475632	0.813003
4	89704947	G	C	chr4:89704947:G:C	2	0.0156198	-0.488848	0.202197	0.0156198	-0.488848	0.202197	0	0.128152	0.720356	0	0.0631496	0.112364	0.706	0.669	-0.443461	-0.604285
4	89715338	G	T	chr4:89715338:G:T	2	0.0158509	0.507465	0.210363	0.0158509	0.507465	0.210363	0	0.191704	0.661502	0	0.0241442	0.335697	0.725	0.623	0.568214	0.367819
4	89709524	C	A	chr4:89709524:C:A	2	0.015853	0.504885	0.209298	0.015853	0.504885	0.209298	0	0.158733	0.690325	0	0.0251216	0.326594	0.725	0.624	0.559107	0.376645
4	88927432	T	C	chr4:88927432:T:C	2	0.0164604	0.608975	0.253894	0.0164604	0.608975	0.253894	0	0.560921	0.453889	0	0.151419	0.0391112	0.636	0.66	0.461234	0.853715
4	88933810	A	G	chr4:88933810:A:G	2	0.0168597	0.604654	0.253019	0.0168597	0.604654	0.253019	0	0.447523	0.503514	0	0.138918	0.0463578	0.639	0.656	0.473574	0.823222
4	89711907	CT	C	chr4:89711907:CT:C	2	0.0168908	0.503511	0.210755	0.0168908	0.503511	0.210755	0	0.106694	0.74394	0	0.0294628	0.30004	0.716	0.625	0.548627	0.398468
4	88930357	A	G	chr4:88930357:A:G	2	0.0171393	0.604172	0.253459	0.0171393	0.604172	0.253459	0	0.463463	0.49601	0	0.142881	0.0455308	0.637	0.656	0.470177	0.826371
4	88924738	A	C	chr4:88924738:A:C	2	0.017197	0.605218	0.25403	0.017197	0.605218	0.25403	0	0.600238	0.438487	0	0.158838	0.0383114	0.633	0.658	0.452758	0.859278
4	88925598	T	A	chr4:88925598:T:A	2	0.0173086	0.603422	0.25353	0.0173086	0.603422	0.25353	0	0.53544	0.464329	0	0.152165	0.0416386	0.634	0.657	0.459488	0.842536
4	88939692	G	A	chr4:88939692:G:A	2	0.0173307	0.6023	0.253108	0.0173307	0.6023	0.253108	0	0.51941	0.471093	0	0.150764	0.0424422	0.635	0.657	0.460558	0.83706
4	89055583	T	C	chr4:89055583:T:C	2	0.0173952	0.491353	0.206603	0.0173952	0.491353	0.206603	0	0.0573338	0.810761	0	0.0344732	0.265026	0.714	0.632	0.524151	0.416736
4	89055714	G	A	chr4:89055714:G:A	2	0.0173976	0.491346	0.206605	0.0173976	0.491346	0.206605	0	0.0573597	0.810719	0	0.0344732	0.265068	0.714	0.632	0.524151	0.41671
4	89056383	C	T	chr4:89056383:C:T	2	0.017398	0.491343	0.206604	0.017398	0.491343	0.206604	0	0.0573688	0.810704	0	0.0344732	0.265073	0.714	0.632	0.524151	0.416702
4	89721993	C	T	chr4:89721993:C:T	2	0.0174489	0.49995	0.210319	0.0174489	0.49995	0.210319	0	0.309972	0.577698	0	0.0217331	0.404946	0.723	0.609	0.576362	0.320511
4	89721972	C	T	chr4:89721972:C:T	2	0.0175213	0.49961	0.210311	0.0175213	0.49961	0.210311	0	0.312379	0.576224	0	0.0217439	0.4063	0.723	0.609	0.576333	0.319524
4	89728139	C	G	chr4:89728139:C:G	2	0.0175347	0.500047	0.21052	0.0175347	0.500047	0.21052	0	0.310053	0.577647	0	0.0218195	0.405491	0.723	0.609	0.576548	0.320427
4	89053882	T	C	chr4:89053882:T:C	2	0.0175565	0.488686	0.205776	0.0175565	0.488686	0.205776	0	0.054689	0.815096	0	0.0349182	0.264435	0.714	0.632	0.520545	0.415998
4	89066576	G	A	chr4:89066576:G:A	2	0.0177005	0.489694	0.206463	0.0177005	0.489694	0.206463	0	0.0304578	0.861455	0	0.0379762	0.245293	0.711	0.634	0.513501	0.435158
4	89057305	A	G	chr4:89057305:A:G	2	0.0179049	0.489376	0.206699	0.0179049	0.489376	0.206699	0	0.0544129	0.815555	0	0.0355652	0.265084	0.712	0.631	0.521363	0.416697
4	89077107	C	A	chr4:89077107:C:A	2	0.0182871	0.486554	0.206189	0.0182871	0.486554	0.206189	0	0.0589523	0.80816	0	0.0354274	0.272737	0.711	0.629	0.519581	0.410668
4	89057130	G	A	chr4:89057130:G:A	2	0.0184228	0.485809	0.206112	0.0184228	0.485809	0.206112	0	0.0505399	0.822126	0	0.0367764	0.264453	0.71	0.63	0.516557	0.415982
4	88928854	C	T	chr4:88928854:C:T	2	0.0186041	0.596365	0.253409	0.0186041	0.596365	0.253409	0	0.483484	0.486848	0	0.152158	0.0462807	0.631	0.652	0.459489	0.823194
4	89714730	C	CT	chr4:89714730:C:CT	2	0.0190596	0.49649	0.21178	0.0190596	0.49649	0.21178	0	0.124409	0.724301	0	0.0314516	0.319178	0.707	0.617	0.545749	0.383214
4	89058296	C	T	chr4:89058296:C:T	2	0.0191126	0.483521	0.206339	0.0191126	0.483521	0.206339	0	0.0458799	0.830394	0	0.038228	0.265044	0.706	0.628	0.512768	0.416732
4	89058311	G	A	chr4:89058311:G:A	2	0.0191148	0.483506	0.206337	0.0191148	0.483506	0.206337	0	0.0458647	0.830422	0	0.0382344	0.265031	0.706	0.628	0.512749	0.416731
4	89058071	TCATA	T	chr4:89058071:TCATA:T	2	0.0191229	0.483507	0.206351	0.0191229	0.483507	0.206351	0	0.0463111	0.829611	0	0.0381919	0.265453	0.706	0.628	0.512893	0.416401
4	89060367	T	C	chr4:89060367:T:C	2	0.0191288	0.483519	0.206367	0.0191288	0.483519	0.206367	0	0.0457177	0.83069	0	0.0382794	0.264921	0.706	0.628	0.512723	0.41685
4	89060032	T	C	chr4:89060032:T:C	2	0.0191337	0.483496	0.206365	0.0191337	0.483496	0.206365	0	0.045819	0.830505	0	0.0382752	0.265024	0.706	0.628	0.512732	0.416754
4	89058950	G	T	chr4:89058950:G:T	2	0.0191768	0.483317	0.206363	0.0191768	0.483317	0.206363	0	0.0451342	0.831757	0	0.0384207	0.264671	0.706	0.628	0.512332	0.417073
4	89071219	C	T	chr4:89071219:C:T	2	0.0192441	0.483248	0.206448	0.0192441	0.483248	0.206448	0	0.0482116	0.826205	0	0.0381225	0.267824	0.706	0.627	0.513227	0.414706
4	89060957	C	T	chr4:89060957:C:T	2	0.0192577	0.482923	0.206333	0.0192577	0.482923	0.206333	0	0.0474438	0.827573	0	0.0382637	0.26699	0.706	0.627	0.512665	0.415011
4	89063596	T	C	chr4:89063596:T:C	2	0.0193094	0.482708	0.206329	0.0193094	0.482708	0.206329	0	0.047909	0.826743	0	0.038289	0.267592	0.706	0.627	0.512596	0.414468
4	89063574	C	T	chr4:89063574:C:T	2	0.0193256	0.482644	0.206329	0.0193256	0.482644	0.206329	0	0.0484207	0.825834	0	0.0382543	0.268078	0.706	0.627	0.512692	0.414042
4	89063805	T	C	chr4:89063805:T:C	2	0.0193568	0.482511	0.206326	0.0193568	0.482511	0.206326	0	0.0484183	0.825839	0	0.0383025	0.268212	0.706	0.627	0.512558	0.413913
4	89061451	A	T	chr4:89061451:A:T	2	0.0193584	0.482577	0.206357	0.0193584	0.482577	0.206357	0	0.0483481	0.825963	0	0.0383173	0.268126	0.706	0.627	0.51261	0.414025
4	89064306	AT	A	chr4:89064306:AT:A	2	0.0193709	0.482613	0.206394	0.0193709	0.482613	0.206394	0	0.0500291	0.823013	0	0.0381266	0.269678	0.706	0.627	0.51316	0.412846
4	89071244	T	C	chr4:89071244:T:C	2	0.0193824	0.482647	0.206428	0.0193824	0.482647	0.206428	0	0.0495366	0.823872	0	0.0381818	0.269496	0.706	0.627	0.513036	0.413185
4	89065175	G	A	chr4:89065175:G:A	2	0.0193861	0.482441	0.206346	0.0193861	0.482441	0.206346	0	0.0491262	0.824591	0	0.0382714	0.268859	0.706	0.627	0.512715	0.413348
4	89069087	C	A	chr4:89069087:C:A	2	0.0194158	0.482439	0.206396	0.0194158	0.482439	0.206396	0	0.0494909	0.823952	0	0.0382411	0.269577	0.705	0.627	0.512812	0.413026
4	89065133	G	A	chr4:89065133:G:A	2	0.0194182	0.482372	0.206371	0.0194182	0.482372	0.206371	0	0.0492666	0.824344	0	0.0382945	0.269197	0.705	0.627	0.512687	0.413159
4	89070817	T	C	chr4:89070817:T:C	2	0.0194225	0.482406	0.206392	0.0194225	0.482406	0.206392	0	0.0495294	0.823884	0	0.0382471	0.269635	0.705	0.626	0.51279	0.412967
4	89062455	G	T	chr4:89062455:G:T	2	0.0194382	0.482189	0.206327	0.0194382	0.482189	0.206327	0	0.0498617	0.823304	0	0.0382581	0.269752	0.705	0.626	0.512682	0.412578
4	89821488	G	C	chr4:89821488:G:C	2	0.0194905	-0.473674	0.20277	0.0194905	-0.473674	0.20277	0	0.0246569	0.875225	0	0.0390131	0.269101	0.708	0.628	-0.493578	-0.422741
4	89736035	C	T	chr4:89736035:C:T	2	0.0195268	0.491331	0.210391	0.0195268	0.491331	0.210391	0	0.25788	0.611581	0	0.0254976	0.395549	0.713	0.606	0.560958	0.327387
4	89069004	G	A	chr4:89069004:G:A	2	0.0195753	0.481868	0.206421	0.0195753	0.481868	0.206421	0	0.0488255	0.82512	0	0.0385663	0.269689	0.705	0.626	0.512045	0.412927
4	88943295	C	T	chr4:88943295:C:T	2	0.0196524	0.590714	0.253208	0.0196524	0.590714	0.253208	0	0.438419	0.507887	0	0.150814	0.0507371	0.63	0.648	0.460545	0.806656
4	88934344	T	C	chr4:88934344:T:C	2	0.0203648	0.58774	0.253384	0.0203648	0.58774	0.253384	0	0.465507	0.495061	0	0.15704	0.0499436	0.627	0.646	0.453706	0.810723
4	89860387	T	C	chr4:89860387:T:C	2	0.0211699	-0.455945	0.197812	0.0211699	-0.455945	0.197812	0	0.00225492	0.962126	0	0.0463187	0.246147	0.703	0.63	-0.461675	-0.440546
4	89755997	T	C	chr4:89755997:T:C	2	0.0213558	0.484681	0.210581	0.0213558	0.484681	0.210581	0	0.282035	0.59537	0	0.0265295	0.417132	0.707	0.6	0.557539	0.313022
4	89862394	C	G	chr4:89862394:C:G	2	0.0216024	-0.45504	0.198077	0.0216024	-0.45504	0.198077	0	0.00168895	0.967219	0	0.0474421	0.245352	0.701	0.629	-0.460008	-0.441702
4	89745140	G	A	chr4:89745140:G:A	2	0.0221254	0.481887	0.210596	0.0221254	0.481887	0.210596	0	0.341437	0.559001	0	0.0253819	0.446432	0.706	0.595	0.562207	0.293355
4	89711125	G	C	chr4:89711125:G:C	2	0.0222605	0.481981	0.21085	0.0222605	0.481981	0.21085	0	0.204776	0.650893	0	0.0311379	0.375695	0.7	0.604	0.545232	0.338049
4	89750519	A	T	chr4:89750519:A:T	2	0.0224603	0.480724	0.210613	0.0224603	0.480724	0.210613	0	0.314297	0.575055	0	0.0265592	0.436742	0.704	0.596	0.557762	0.299754
4	89713395	G	C	chr4:89713395:G:C	2	0.0226785	0.480548	0.210877	0.0226785	0.480548	0.210877	0	0.226662	0.63401	0	0.0306203	0.387904	0.699	0.601	0.547178	0.329272
4	89713655	T	A	chr4:89713655:T:A	2	0.0226838	0.480558	0.21089	0.0226838	0.480558	0.21089	0	0.226386	0.634216	0	0.0306387	0.387791	0.699	0.601	0.547152	0.329367
4	89715557	T	C	chr4:89715557:T:C	2	0.0227634	0.474842	0.208504	0.0227634	0.474842	0.208504	0	0.226438	0.634178	0	0.0314234	0.376157	0.7	0.604	0.542169	0.328628
4	89757647	G	A	chr4:89757647:G:A	2	0.0228069	0.479302	0.210529	0.0228069	0.479302	0.210529	0	0.332909	0.563951	0	0.0262717	0.447093	0.704	0.594	0.558514	0.293026
4	89713869	T	C	chr4:89713869:T:C	2	0.0228167	0.479981	0.210843	0.0228167	0.479981	0.210843	0	0.223319	0.636523	0	0.0308991	0.387375	0.699	0.601	0.546061	0.329745
4	89708314	G	C	chr4:89708314:G:C	2	0.0228572	0.452801	0.198962	0.0228572	0.452801	0.198962	0	0.263236	0.607905	0	0.103903	0.0943835	0.67	0.658	0.386248	0.609375
4	89163666	A	T	chr4:89163666:A:T	2	0.0228699	0.543837	0.238986	0.0228699	0.543837	0.238986	0	0.0410577	0.839427	0	0.0800436	0.14207	0.652	0.624	0.510057	0.613256
4	89714256	C	T	chr4:89714256:C:T	2	0.0229124	0.479589	0.210818	0.0229124	0.479589	0.210818	0	0.223379	0.636477	0	0.0310085	0.387739	0.699	0.601	0.545688	0.329391
4	89713882	A	G	chr4:89713882:A:G	2	0.0229168	0.479545	0.210806	0.0229168	0.479545	0.210806	0	0.223345	0.636503	0	0.0310121	0.387792	0.699	0.601	0.545629	0.329354
4	89713898	T	C	chr4:89713898:T:C	2	0.0229223	0.479535	0.21081	0.0229223	0.479535	0.21081	0	0.223188	0.636622	0	0.031026	0.38773	0.699	0.601	0.545599	0.329398
4	89912270	A	G	chr4:89912270:A:G	2	0.0229227	-0.451147	0.198331	0.0229227	-0.451147	0.198331	0	0.245624	0.620173	0	0.0285987	0.427955	0.712	0.6	-0.513041	-0.295048
4	89713677	G	T	chr4:89713677:G:T	2	0.022925	0.479549	0.21082	0.022925	0.479549	0.21082	0	0.223307	0.636532	0	0.0310242	0.387788	0.699	0.601	0.545635	0.329368
4	89714302	A	T	chr4:89714302:A:T	2	0.0229309	0.479489	0.210803	0.0229309	0.479489	0.210803	0	0.223403	0.636459	0	0.0310249	0.38789	0.699	0.601	0.545581	0.329281
4	89715444	TA	T	chr4:89715444:TA:T	2	0.0232553	0.478445	0.210842	0.0232553	0.478445	0.210842	0	0.230138	0.631422	0	0.0310568	0.392996	0.698	0.6	0.545512	0.325902
4	89715321	A	G	chr4:89715321:A:G	2	0.0232555	0.478397	0.210821	0.0232555	0.478397	0.210821	0	0.231294	0.630566	0	0.0310099	0.393467	0.698	0.6	0.545636	0.32551
4	89715390	C	T	chr4:89715390:C:T	2	0.0232586	0.478388	0.210821	0.0232586	0.478388	0.210821	0	0.231226	0.630616	0	0.0310168	0.393441	0.698	0.6	0.545618	0.325525
4	89715042	T	C	chr4:89715042:T:C	2	0.0232644	0.478376	0.210825	0.0232644	0.478376	0.210825	0	0.231288	0.63057	0	0.0310204	0.393497	0.698	0.6	0.545617	0.325491
4	89715478	T	A	chr4:89715478:T:A	2	0.0232696	0.478352	0.210822	0.0232696	0.478352	0.210822	0	0.231033	0.630759	0	0.0310372	0.393405	0.698	0.6	0.545554	0.325552
4	89715479	G	A	chr4:89715479:G:A	2	0.0232696	0.478352	0.210822	0.0232696	0.478352	0.210822	0	0.231033	0.630759	0	0.0310372	0.393405	0.698	0.6	0.545554	0.325552
4	89715652	G	T	chr4:89715652:G:T	2	0.0232985	0.478291	0.21084	0.0232985	0.478291	0.21084	0	0.23213	0.629949	0	0.0310107	0.394226	0.698	0.599	0.54564	0.325075
4	89713401	A	G	chr4:89713401:A:G	2	0.0236273	0.477782	0.211115	0.0236273	0.477782	0.211115	0	0.214814	0.64302	0	0.032242	0.386155	0.696	0.6	0.542808	0.330547
4	89761420	A	G	chr4:89761420:A:G	2	0.0288967	-0.448871	0.205443	0.0288967	-0.448871	0.205443	0	0.0062021	0.937229	0	0.0562682	0.286529	0.674	0.606	-0.458685	-0.422197
4	89041778	G	A	chr4:89041778:G:A	2	0.0292032	0.472341	0.216597	0.0292032	0.472341	0.216597	0	0.495583	0.481447	0	0.0272266	0.540403	0.685	0.573	0.57283	0.240972
4	89706976	A	G	chr4:89706976:A:G	2	0.0295026	0.460333	0.211482	0.0295026	0.460333	0.211482	0	0.0976741	0.754639	0	0.0465227	0.350085	0.673	0.596	0.503776	0.359778
4	89704960	G	A	chr4:89704960:G:A	2	0.0309911	0.44199	0.204892	0.0309911	0.44199	0.204892	0	0.354178	0.551757	0	0.0335094	0.484787	0.685	0.579	0.52305	0.258563
4	89494234	G	T	chr4:89494234:G:T	2	0.0310087	0.460481	0.213486	0.0310087	0.460481	0.213486	0	0.167701	0.682163	0	0.0447566	0.373376	0.67	0.59	0.520948	0.334079
4	89715859	A	G	chr4:89715859:A:G	2	0.0332889	0.440467	0.20693	0.0332889	0.440467	0.20693	0	0.0602138	0.806158	0	0.056615	0.327893	0.664	0.595	0.474389	0.364458
4	89709650	G	C	chr4:89709650:G:C	2	0.0338107	0.437384	0.206088	0.0338107	0.437384	0.206088	0	0.024783	0.874909	0	0.0639392	0.294949	0.66	0.599	0.45904	0.388779
4	89497041	G	A	chr4:89497041:G:A	2	0.0358793	0.453548	0.216151	0.0358793	0.453548	0.216151	0	0.134583	0.713727	0	0.0509028	0.394199	0.657	0.581	0.506022	0.33372
4	90189175	G	A	chr4:90189175:G:A	2	0.0397288	0.605905	0.294621	0.0397288	0.605905	0.294621	0	0.207586	0.648666	0	0.155836	0.119578	0.583	0.581	0.511386	0.796542
4	89709750	G	T	chr4:89709750:G:T	2	0.0397605	0.419528	0.204028	0.0397605	0.419528	0.204028	0	0.0123274	0.911594	0	0.0787442	0.283597	0.645	0.594	0.43508	0.386532
4	90366112	T	C	chr4:90366112:T:C	2	0.0398166	-0.416825	0.202771	0.0742708	-0.442483	0.247898	28.4795	1.3982	0.237025	0.0373682	0.309258	0.0321583	0.587	0.653	-0.250784	-0.763055
4	90363737	G	A	chr4:90363737:G:A	2	0.039859	-0.420221	0.204466	0.0767934	-0.448475	0.253433	29.9716	1.42799	0.232093	0.0411128	0.308326	0.0317113	0.587	0.651	-0.252602	-0.776382
4	90188425	A	G	chr4:90188425:A:G	2	0.0399458	0.605306	0.294652	0.0399458	0.605306	0.294652	0	0.208414	0.648013	0	0.156533	0.119704	0.583	0.581	0.510586	0.796337
4	89710835	C	T	chr4:89710835:C:T	2	0.0400492	0.425617	0.20729	0.0400492	0.425617	0.20729	0	0.0190828	0.890129	0	0.0745943	0.304137	0.645	0.59	0.444791	0.382852
4	89711617	G	T	chr4:89711617:G:T	2	0.0401042	0.425477	0.20728	0.0401042	0.425477	0.20728	0	0.0193637	0.889329	0	0.0745792	0.304682	0.645	0.59	0.444791	0.382401
4	89710872	C	T	chr4:89710872:C:T	2	0.0401088	0.425485	0.207288	0.0401088	0.425485	0.207288	0	0.0193932	0.889245	0	0.0745826	0.304702	0.645	0.59	0.444816	0.382378
4	89710565	G	A	chr4:89710565:G:A	2	0.0401139	0.425469	0.207286	0.0401139	0.425469	0.207286	0	0.0193401	0.889396	0	0.074606	0.304646	0.645	0.59	0.444773	0.382421
4	90365096	A	G	chr4:90365096:A:G	2	0.0401165	-0.419644	0.20445	0.0766074	-0.447493	0.252718	29.6402	1.42127	0.233195	0.0404511	0.308763	0.0320045	0.586	0.651	-0.25238	-0.774824
4	90375976	A	C	chr4:90375976:A:C	2	0.0406322	-0.418796	0.204564	0.0778336	-0.447019	0.253499	29.9518	1.42759	0.232158	0.0411049	0.311538	0.0320703	0.585	0.65	-0.251073	-0.774975
4	89709663	C	T	chr4:89709663:C:T	2	0.0408108	0.422491	0.206552	0.0408108	0.422491	0.206552	0	0.0121628	0.912183	0	0.0782604	0.295288	0.643	0.59	0.437747	0.388478
4	90366001	T	A	chr4:90366001:T:A	2	0.0408466	-0.418227	0.204504	0.0758569	-0.444916	0.250622	28.5514	1.39961	0.236789	0.0384142	0.308845	0.0329887	0.585	0.649	-0.252336	-0.771073
4	90380980	G	A	chr4:90380980:G:A	2	0.0410869	-0.418158	0.204713	0.0819169	-0.448846	0.258006	31.9922	1.47042	0.225279	0.0453156	0.31781	0.0311457	0.583	0.65	-0.247955	-0.780206
4	89898635	C	G	chr4:89898635:C:G	2	0.0420543	-0.398907	0.196218	0.0420543	-0.398907	0.196218	0	0.000486728	0.982399	0	0.0818785	0.292889	0.646	0.593	-0.401589	-0.391919
4	89898418	T	C	chr4:89898418:T:C	2	0.0424476	-0.396927	0.195617	0.0424476	-0.396927	0.195617	0	0.000436001	0.983341	0	0.0822887	0.294575	0.645	0.592	-0.399449	-0.390311
4	90369622	G	T	chr4:90369622:G:T	2	0.0429425	-0.416026	0.205519	0.0955485	-0.452769	0.271635	37.8946	1.61017	0.204468	0.0586699	0.348271	0.0279997	0.576	0.65	-0.234758	-0.791218
4	89079709	A	T	chr4:89079709:A:T	2	0.0429665	0.405278	0.200233	0.0429665	0.405278	0.200233	0	0.116613	0.732738	0	0.132271	0.162836	0.625	0.61	0.360432	0.509532
4	89831519	A	C	chr4:89831519:A:C	2	0.0430627	0.445215	0.220066	0.0430627	0.445215	0.220066	0	0.275459	0.599693	0	0.176341	0.11098	0.605	0.612	0.363899	0.609268
4	89083925	G	A	chr4:89083925:G:A	2	0.0430689	0.40511	0.200248	0.0430689	0.40511	0.200248	0	0.115217	0.734281	0	0.132211	0.163499	0.625	0.609	0.360526	0.508737
4	89089684	C	T	chr4:89089684:C:T	2	0.0431815	0.405059	0.200331	0.0431815	0.405059	0.200331	0	0.10668	0.743955	0	0.130537	0.16709	0.625	0.609	0.362169	0.504881
4	89089309	A	C	chr4:89089309:A:C	2	0.0432699	0.404737	0.200256	0.0432699	0.404737	0.200256	0	0.105721	0.745069	0	0.130613	0.167482	0.625	0.609	0.36203	0.504011
4	90366326	A	G	chr4:90366326:A:G	2	0.0436638	-0.414596	0.20552	0.0966602	-0.451397	0.271719	37.9241	1.61093	0.204361	0.0587518	0.351207	0.0282728	0.575	0.649	-0.233319	-0.789951
4	90366354	T	G	chr4:90366354:T:G	2	0.0436695	-0.414569	0.205512	0.0964254	-0.451212	0.271416	37.8032	1.6078	0.204801	0.0584449	0.350884	0.028347	0.575	0.648	-0.233469	-0.789532
4	89086341	C	T	chr4:89086341:C:T	2	0.0439754	0.403323	0.200228	0.0439754	0.403323	0.200228	0	0.107662	0.742822	0	0.132425	0.167931	0.623	0.608	0.360247	0.503524
4	89090491	C	T	chr4:89090491:C:T	2	0.0448245	0.401194	0.199967	0.0448245	0.401194	0.199967	0	0.110339	0.739759	0	0.135053	0.16784	0.622	0.607	0.357559	0.502308
4	89826056	C	T	chr4:89826056:C:T	2	0.0454598	0.440189	0.220053	0.0454598	0.440189	0.220053	0	0.224937	0.635304	0	0.173982	0.123044	0.603	0.607	0.366396	0.587794
4	89826032	G	A	chr4:89826032:G:A	2	0.0455089	0.440073	0.220045	0.0455089	0.440073	0.220045	0	0.224482	0.635646	0	0.173999	0.123211	0.603	0.607	0.366361	0.587531
4	89832960	A	G	chr4:89832960:A:G	2	0.0455396	0.440153	0.220117	0.0455396	0.440153	0.220117	0	0.241985	0.622776	0	0.176254	0.12044	0.602	0.607	0.363973	0.594058
4	89829958	T	G	chr4:89829958:T:G	2	0.0455823	0.439842	0.220004	0.0455823	0.439842	0.220004	0	0.240042	0.624176	0	0.176331	0.12066	0.602	0.607	0.363897	0.592828
4	89830264	C	G	chr4:89830264:C:G	2	0.0456247	0.439759	0.220006	0.0456247	0.439759	0.220006	0	0.239282	0.624725	0	0.176311	0.120853	0.602	0.607	0.363927	0.59249
4	89830504	T	C	chr4:89830504:T:C	2	0.0456422	0.439724	0.220006	0.0456422	0.439724	0.220006	0	0.239297	0.624714	0	0.17635	0.120876	0.602	0.607	0.363892	0.592465
4	89825475	A	AG	chr4:89825475:A:AG	2	0.0456898	0.44068	0.220533	0.0456898	0.44068	0.220533	0	0.24598	0.61992	0	0.177452	0.119784	0.602	0.607	0.363699	0.596085
4	89832871	C	A	chr4:89832871:C:A	2	0.0458207	0.439466	0.220058	0.0458207	0.439466	0.220058	0	0.237033	0.626358	0	0.176184	0.12167	0.602	0.606	0.36403	0.591628
4	89832809	C	T	chr4:89832809:C:T	2	0.0458229	0.439461	0.220058	0.0458229	0.439461	0.220058	0	0.237462	0.626045	0	0.176264	0.121591	0.602	0.606	0.363959	0.591765
4	89833677	A	C	chr4:89833677:A:C	2	0.0458238	0.439464	0.220061	0.0458238	0.439464	0.220061	0	0.237537	0.625991	0	0.176274	0.121581	0.602	0.606	0.363952	0.591799
4	89829571	A	G	chr4:89829571:A:G	2	0.0458355	0.439411	0.220046	0.0458355	0.439411	0.220046	0	0.240424	0.6239	0	0.17707	0.12087	0.602	0.607	0.363373	0.592511
4	89833406	G	A	chr4:89833406:G:A	2	0.0458367	0.439437	0.22006	0.0458367	0.439437	0.22006	0	0.237284	0.626175	0	0.176254	0.121651	0.602	0.606	0.363966	0.591692
4	89831917	A	G	chr4:89831917:A:G	2	0.0458414	0.439443	0.220068	0.0458414	0.439443	0.220068	0	0.237424	0.626073	0	0.176292	0.121628	0.602	0.606	0.363947	0.591748
4	89833185	C	A	chr4:89833185:C:A	2	0.0458446	0.439411	0.220055	0.0458446	0.439411	0.220055	0	0.23734	0.626134	0	0.176297	0.12164	0.602	0.606	0.363928	0.591671
4	89833002	T	C	chr4:89833002:T:C	2	0.0458546	0.439401	0.22006	0.0458546	0.439401	0.22006	0	0.237298	0.626164	0	0.176315	0.121661	0.602	0.606	0.363923	0.591651
4	89832326	G	A	chr4:89832326:G:A	2	0.0459384	0.439313	0.220101	0.0459384	0.439313	0.220101	0	0.237632	0.625922	0	0.176626	0.12167	0.602	0.606	0.363753	0.591668
4	89834074	T	C	chr4:89834074:T:C	2	0.04598	0.438844	0.219908	0.04598	0.438844	0.219908	0	0.239658	0.624453	0	0.17681	0.12151	0.602	0.606	0.363126	0.591909
4	89827981	A	T	chr4:89827981:A:T	2	0.0460426	0.438775	0.219937	0.0460426	0.438775	0.219937	0	0.229696	0.631749	0	0.176109	0.122931	0.602	0.606	0.364304	0.587973
4	89833939	A	T	chr4:89833939:A:T	2	0.0460902	0.438836	0.220016	0.0460902	0.438836	0.220016	0	0.2391	0.624857	0	0.177152	0.121643	0.602	0.606	0.36311	0.591678
4	89834026	A	C	chr4:89834026:A:C	2	0.0460956	0.438857	0.220032	0.0460956	0.438857	0.220032	0	0.238785	0.625085	0	0.177121	0.121703	0.602	0.606	0.36317	0.591598
4	89835040	C	T	chr4:89835040:C:T	2	0.0460996	0.438843	0.220029	0.0460996	0.438843	0.220029	0	0.238938	0.624974	0	0.177143	0.121688	0.602	0.606	0.363138	0.591642
4	89834788	A	G	chr4:89834788:A:G	2	0.0461192	0.438786	0.22002	0.0461192	0.438786	0.22002	0	0.238804	0.625071	0	0.177152	0.121748	0.602	0.606	0.36311	0.591545
4	89831431	A	T	chr4:89831431:A:T	2	0.0461287	0.438731	0.220002	0.0461287	0.438731	0.220002	0	0.233275	0.629106	0	0.176397	0.122705	0.602	0.606	0.363855	0.589523
4	89834579	G	A	chr4:89834579:G:A	2	0.0461314	0.438764	0.220021	0.0461314	0.438764	0.220021	0	0.238721	0.625132	0	0.177173	0.121776	0.601	0.606	0.363098	0.591492
4	89835270	G	C	chr4:89835270:G:C	2	0.0461552	0.438712	0.220019	0.0461552	0.438712	0.220019	0	0.238261	0.625465	0	0.177139	0.121902	0.601	0.606	0.363121	0.591294
4	89825685	A	G	chr4:89825685:A:G	2	0.0462506	0.438299	0.219908	0.0462506	0.438299	0.219908	0	0.23047	0.631176	0	0.176716	0.123064	0.602	0.606	0.363725	0.587754
4	90372542	A	G	chr4:90372542:A:G	2	0.0463117	-0.404632	0.203073	0.0463117	-0.404632	0.203073	0	0.781721	0.376615	0	0.252828	0.063469	0.591	0.629	-0.281544	-0.666536
4	89825170	C	G	chr4:89825170:C:G	2	0.046341	0.438087	0.219893	0.046341	0.438087	0.219893	0	0.23058	0.631094	0	0.17693	0.123172	0.601	0.606	0.363508	0.587582
4	89829439	A	G	chr4:89829439:A:G	2	0.0463529	0.43805	0.219887	0.0463529	0.43805	0.219887	0	0.231147	0.630675	0	0.177058	0.123077	0.601	0.606	0.363385	0.587731
4	89825853	A	G	chr4:89825853:A:G	2	0.0463647	0.438044	0.219895	0.0463647	0.438044	0.219895	0	0.230954	0.630817	0	0.177053	0.123129	0.601	0.606	0.363405	0.587665
4	89826553	A	G	chr4:89826553:A:G	2	0.0463715	0.438041	0.219901	0.0463715	0.438041	0.219901	0	0.231012	0.630775	0	0.177091	0.123119	0.601	0.606	0.363388	0.587678
4	89828535	A	G	chr4:89828535:A:G	2	0.0463721	0.438002	0.219881	0.0463721	0.438002	0.219881	0	0.230996	0.630787	0	0.177088	0.123124	0.601	0.606	0.363358	0.587621
4	89827133	C	T	chr4:89827133:C:T	2	0.0463822	0.437985	0.219883	0.0463822	0.437985	0.219883	0	0.230994	0.630788	0	0.177102	0.123144	0.601	0.606	0.363344	0.587611
4	89826824	G	C	chr4:89826824:G:C	2	0.0463842	0.437996	0.219891	0.0463842	0.437996	0.219891	0	0.230848	0.630896	0	0.177085	0.123172	0.601	0.606	0.363374	0.587576
4	89829018	G	T	chr4:89829018:G:T	2	0.0463921	0.437961	0.219881	0.0463921	0.437961	0.219881	0	0.230813	0.630922	0	0.177101	0.123186	0.601	0.606	0.363347	0.587521
4	89829022	T	C	chr4:89829022:T:C	2	0.0463934	0.437961	0.219882	0.0463934	0.437961	0.219882	0	0.230884	0.630869	0	0.17712	0.123172	0.601	0.606	0.363334	0.587543
4	89826558	C	T	chr4:89826558:C:T	2	0.0463942	0.438015	0.21991	0.0463942	0.438015	0.21991	0	0.231433	0.630463	0	0.177206	0.123074	0.601	0.606	0.363297	0.587808
4	89827146	T	C	chr4:89827146:T:C	2	0.0463943	0.437971	0.219889	0.0463943	0.437971	0.219889	0	0.231116	0.630698	0	0.177158	0.123132	0.601	0.606	0.363308	0.587639
4	89831822	G	GA	chr4:89831822:G:GA	2	0.0463958	0.438741	0.220276	0.0463958	0.438741	0.220276	0	0.238008	0.625649	0	0.177992	0.122046	0.601	0.606	0.362997	0.591209
4	89827587	C	T	chr4:89827587:C:T	2	0.046401	0.437951	0.219885	0.046401	0.437951	0.219885	0	0.230792	0.630937	0	0.177117	0.123203	0.601	0.606	0.363339	0.587507
4	89824982	T	C	chr4:89824982:T:C	2	0.0464058	0.438001	0.219915	0.0464058	0.438001	0.219915	0	0.230607	0.631074	0	0.177003	0.123308	0.601	0.606	0.363438	0.587576
4	89825459	G	A	chr4:89825459:G:A	2	0.0464308	0.437904	0.219891	0.0464308	0.437904	0.219891	0	0.22917	0.63214	0	0.176858	0.123589	0.601	0.606	0.363558	0.586949
4	89828651	AAC	A	chr4:89828651:AAC:A	2	0.0464463	0.438582	0.220247	0.0464463	0.438582	0.220247	0	0.234475	0.628226	0	0.177668	0.122679	0.601	0.606	0.363339	0.589747
4	89827495	C	G	chr4:89827495:C:G	2	0.0464835	0.437993	0.219989	0.0464835	0.437993	0.219989	0	0.23137	0.63051	0	0.177081	0.123418	0.601	0.605	0.363363	0.588029
4	89826348	C	T	chr4:89826348:C:T	2	0.046505	0.437676	0.219852	0.046505	0.437676	0.219852	0	0.231393	0.630493	0	0.177418	0.123254	0.601	0.606	0.362999	0.587445
4	89828892	A	G	chr4:89828892:A:G	2	0.0465375	0.43417	0.218123	0.0465375	0.43417	0.218123	0	0.258125	0.611411	0	0.179663	0.119814	0.601	0.607	0.356859	0.593021
4	89829074	C	T	chr4:89829074:C:T	2	0.0465429	0.437587	0.219845	0.0465429	0.437587	0.219845	0	0.231926	0.6301	0	0.177618	0.123188	0.601	0.606	0.362824	0.587519
4	90363608	GA	G	chr4:90363608:GA:G	2	0.0465922	-0.405015	0.203526	0.0465922	-0.405015	0.203526	0	0.792003	0.373495	0	0.255273	0.0629523	0.59	0.629	-0.280774	-0.669075
4	89833540	A	G	chr4:89833540:A:G	2	0.0467463	0.437812	0.220162	0.0467463	0.437812	0.220162	0	0.244716	0.62082	0	0.179871	0.121295	0.6	0.605	0.361124	0.592487
4	89199635	C	G	chr4:89199635:C:G	2	0.0470129	-0.419911	0.211416	0.0470129	-0.419911	0.211416	0	0.83992	0.35942	0	0.249597	0.0628974	0.589	0.623	-0.291803	-0.712958
4	89824091	T	C	chr4:89824091:T:C	2	0.0475081	0.435166	0.219588	0.0475081	0.435166	0.219588	0	0.238875	0.62502	0	0.180779	0.123294	0.599	0.605	0.359533	0.587457
4	89824087	C	T	chr4:89824087:C:T	2	0.0475474	0.435075	0.219581	0.0475474	0.435075	0.219581	0	0.238229	0.625488	0	0.180763	0.123465	0.599	0.605	0.359542	0.587146
4	89824352	C	T	chr4:89824352:C:T	2	0.0475713	0.435031	0.219582	0.0475713	0.435031	0.219582	0	0.238516	0.62528	0	0.180887	0.123429	0.599	0.605	0.359448	0.587186
4	89824305	A	C	chr4:89824305:A:C	2	0.0475714	0.43501	0.219572	0.0475714	0.43501	0.219572	0	0.238201	0.625509	0	0.180839	0.123485	0.599	0.605	0.359477	0.58705
4	89824132	T	C	chr4:89824132:T:C	2	0.0475854	0.434981	0.219571	0.0475854	0.434981	0.219571	0	0.238054	0.625615	0	0.180845	0.123532	0.599	0.604	0.359471	0.586973
4	89824556	G	A	chr4:89824556:G:A	2	0.0476186	0.43493	0.219578	0.0476186	0.43493	0.219578	0	0.239883	0.624291	0	0.181281	0.123198	0.599	0.605	0.359126	0.587505
4	89836694	C	T	chr4:89836694:C:T	2	0.0479975	0.438674	0.221845	0.0479975	0.438674	0.221845	0	0.278785	0.597499	0	0.191617	0.11503	0.596	0.605	0.355414	0.603464
4	89836584	C	A	chr4:89836584:C:A	2	0.0487752	0.436273	0.221396	0.0487752	0.436273	0.221396	0	0.280835	0.596154	0	0.193253	0.115944	0.595	0.604	0.353089	0.601756
4	89197597	A	C	chr4:89197597:A:C	2	0.049029	-0.415922	0.211306	0.049029	-0.415922	0.211306	0	0.852045	0.355975	0	0.257068	0.0635616	0.585	0.62	-0.287041	-0.711109
4	89201529	T	C	chr4:89201529:T:C	2	0.0492013	-0.42001	0.213545	0.0492013	-0.42001	0.213545	0	0.819822	0.365232	0	0.250351	0.0665168	0.586	0.618	-0.293408	-0.715307
4	89197542	G	A	chr4:89197542:G:A	2	0.0493523	-0.416487	0.211895	0.0493523	-0.416487	0.211895	0	0.896639	0.343684	0	0.26489	0.0607442	0.583	0.621	-0.283453	-0.719106
4	89892370	A	C	chr4:89892370:A:C	2	0.0497146	-0.38318	0.19526	0.0497146	-0.38318	0.19526	0	0.0158227	0.899899	0	0.107991	0.257248	0.627	0.589	-0.368122	-0.423243
4	88904464	C	A	chr4:88904464:C:A	2	0.0501182	0.400937	0.204669	0.0501182	0.400937	0.204669	0	0.636615	0.424939	0	0.239594	0.07872	NA	NA	0.290535	0.642485
4	89198258	T	C	chr4:89198258:T:C	2	0.0502278	-0.414825	0.21186	0.0502278	-0.414825	0.21186	0	0.867372	0.351684	0	0.264024	0.0631113	NA	NA	-0.283953	-0.712303
4	89707288	C	G	chr4:89707288:C:G	2	0.0502738	0.405334	0.207054	0.0502738	0.405334	0.207054	0	0.000827382	0.977053	0	0.100425	0.28685	NA	NA	0.409321	0.396437
4	89802581	ATCTG	A	chr4:89802581:ATCTG:A	2	0.0504351	0.437127	0.223451	0.0504351	0.437127	0.223451	0	0.129122	0.719344	0	0.161069	0.158143	NA	NA	0.381337	0.552687
4	89196966	C	CT	chr4:89196966:C:CT	2	0.0507555	-0.414039	0.211943	0.0507555	-0.414039	0.211943	0	0.853066	0.355686	0	0.263591	0.064427	NA	NA	-0.284273	-0.709336
4	89201010	G	T	chr4:89201010:G:T	2	0.0507712	-0.416268	0.213098	0.0507712	-0.416268	0.213098	0	0.869963	0.350965	0	0.261935	0.0641281	NA	NA	-0.285897	-0.719294
4	89200869	T	G	chr4:89200869:T:G	2	0.050825	-0.416124	0.213074	0.050825	-0.416124	0.213074	0	0.874762	0.34964	0	0.262776	0.0638393	NA	NA	-0.28538	-0.719883
4	89823953	A	G	chr4:89823953:A:G	2	0.0508704	0.428924	0.219671	0.0508704	0.428924	0.219671	0	0.257987	0.611506	0	0.19262	0.123445	NA	NA	0.350228	0.587119
4	89823940	T	C	chr4:89823940:T:C	2	0.0511079	0.428536	0.219698	0.0511079	0.428536	0.219698	0	0.2588	0.610946	0	0.193368	0.123547	NA	NA	0.349697	0.586979
4	89895639	T	A	chr4:89895639:T:A	2	0.0513525	-0.381227	0.195649	0.0513525	-0.381227	0.195649	0	0.00787663	0.92928	0	0.106929	0.272208	NA	NA	-0.370524	-0.409397
4	89896160	A	G	chr4:89896160:A:G	2	0.0514643	-0.381049	0.195652	0.0514643	-0.381049	0.195652	0	0.00805372	0.928492	0	0.107216	0.272053	NA	NA	-0.370226	-0.409534
4	89832093	T	C	chr4:89832093:T:C	2	0.05156	0.428624	0.22017	0.05156	0.428624	0.22017	0	0.271808	0.602121	0	0.196662	0.121739	NA	NA	0.347744	0.59153
4	89896108	G	A	chr4:89896108:G:A	2	0.0517924	-0.379491	0.195126	0.0517924	-0.379491	0.195126	0	0.00888645	0.924896	0	0.107846	0.272157	NA	NA	-0.368195	-0.409443
4	89199262	T	A	chr4:89199262:T:A	2	0.0528383	-0.460416	0.237789	0.0913629	-0.496174	0.293898	27.9857	1.38861	0.23864	0.0530848	0.32159	0.0415076	NA	NA	-0.280223	-0.896154
4	90188016	C	T	chr4:90188016:C:T	2	0.0530275	0.595041	0.307563	0.0530275	0.595041	0.307563	0	0.0772848	0.781011	0	0.149006	0.1874	NA	NA	0.536854	0.720683
4	89897875	T	C	chr4:89897875:T:C	2	0.0530911	-0.377884	0.195372	0.0530911	-0.377884	0.195372	0	0.00376061	0.951101	0	0.106438	0.285975	NA	NA	-0.3705	-0.397324
4	89898240	A	C	chr4:89898240:A:C	2	0.0531515	-0.378265	0.195618	0.0531515	-0.378265	0.195618	0	0.00364652	0.951848	0	0.106598	0.285894	NA	NA	-0.370972	-0.397399
4	89898256	C	G	chr4:89898256:C:G	2	0.0531645	-0.378242	0.195617	0.0531645	-0.378242	0.195617	0	0.00363643	0.951914	0	0.106611	0.285944	NA	NA	-0.370959	-0.397349
4	89863913	C	CT	chr4:89863913:C:CT	2	0.0532801	-0.381968	0.19764	0.0532801	-0.381968	0.19764	0	0.087216	0.767747	0	0.136851	0.204589	NA	NA	-0.345823	-0.476222
4	89896840	C	T	chr4:89896840:C:T	2	0.0533121	-0.377933	0.195579	0.0533121	-0.377933	0.195579	0	0.00377	0.95104	0	0.106923	0.285914	NA	NA	-0.370522	-0.397391
4	89897363	T	C	chr4:89897363:T:C	2	0.0533423	-0.3779	0.195586	0.0533423	-0.3779	0.195586	0	0.00370657	0.951453	0	0.106918	0.286144	NA	NA	-0.37055	-0.397192
4	88956216	C	T	chr4:88956216:C:T	2	0.0534992	-0.410622	0.212662	0.0534992	-0.410622	0.212662	0	0.0155686	0.900702	0	0.0919026	0.341953	NA	NA	-0.427928	-0.369938
4	89192987	A	C	chr4:89192987:A:C	2	0.0535989	-0.409049	0.211935	0.0535989	-0.409049	0.211935	0	0.797674	0.37179	0	0.264161	0.0703	NA	NA	-0.28378	-0.695064
4	89193245	T	C	chr4:89193245:T:C	2	0.053656	-0.409024	0.211973	0.053656	-0.409024	0.211973	0	0.800744	0.370871	0	0.264762	0.0701106	NA	NA	-0.283481	-0.695615
4	89193524	C	T	chr4:89193524:C:T	2	0.053658	-0.409017	0.211971	0.053658	-0.409017	0.211971	0	0.799563	0.371224	0	0.264599	0.0702	NA	NA	-0.283572	-0.695404
4	89898044	C	T	chr4:89898044:C:T	2	0.0537212	-0.376285	0.19506	0.0537212	-0.376285	0.19506	0	0.00450026	0.946515	0	0.107804	0.285712	NA	NA	-0.368239	-0.397566
4	89194224	TAAA	T	chr4:89194224:TAAA:T	2	0.0540145	-0.408368	0.21195	0.0540145	-0.408368	0.21195	0	0.791695	0.373588	0	0.264693	0.0709933	NA	NA	-0.283515	-0.693224
4	90192517	G	C	chr4:90192517:G:C	2	0.0542136	0.571704	0.29697	0.0542136	0.571704	0.29697	0	0.100987	0.750648	0	0.159245	0.176635	NA	NA	0.506953	0.709249
4	89185312	G	A	chr4:89185312:G:A	2	0.0548196	-0.40764	0.212279	0.0548196	-0.40764	0.212279	0	0.759704	0.383421	0	0.260035	0.0746043	NA	NA	-0.286078	-0.689258
4	88958337	C	T	chr4:88958337:C:T	2	0.0551755	-0.407459	0.212496	0.0551755	-0.407459	0.212496	0	0.0227046	0.880228	0	0.0915483	0.355834	NA	NA	-0.428397	-0.358495
4	89866754	C	T	chr4:89866754:C:T	2	0.0568685	-0.376412	0.197662	0.0568685	-0.376412	0.197662	0	0.0884219	0.766193	0	0.143343	0.20975	NA	NA	-0.340078	-0.471493
4	89871079	T	G	chr4:89871079:T:G	2	0.0574202	-0.37531	0.197522	0.0574202	-0.37531	0.197522	0	0.0846379	0.771108	0	0.14327	0.212763	NA	NA	-0.339818	-0.468348
4	89187696	G	A	chr4:89187696:G:A	2	0.0577726	0.409686	0.215917	0.140964	0.463314	0.314706	48.1878	1.93005	0.164753	0.0986548	0.444675	0.0261502	NA	NA	0.20103	0.84092
4	88955340	CAT	C	chr4:88955340:CAT:C	2	0.0579899	-0.404077	0.213146	0.0579899	-0.404077	0.213146	0	0.0206605	0.885708	0	0.0957827	0.359333	NA	NA	-0.424095	-0.357188
4	89870479	AATT	A	chr4:89870479:AATT:A	2	0.0582356	-0.374038	0.197494	0.0582356	-0.374038	0.197494	0	0.0848691	0.770804	0	0.144925	0.213588	NA	NA	-0.338466	-0.467095
4	89870230	A	G	chr4:89870230:A:G	2	0.0583141	-0.372895	0.196952	0.0583141	-0.372895	0.196952	0	0.0868794	0.768183	0	0.14499	0.213521	NA	NA	-0.337136	-0.467139
4	88954881	G	T	chr4:88954881:G:T	2	0.0585734	-0.40261	0.212866	0.0585734	-0.40261	0.212866	0	0.0319545	0.858128	0	0.0927114	0.376339	NA	NA	-0.427465	-0.344355
4	89823019	A	T	chr4:89823019:A:T	2	0.0586149	0.416785	0.220396	0.0586149	0.416785	0.220396	0	0.289681	0.590425	0	0.212579	0.128374	NA	NA	0.334436	0.587657
4	89820368	G	A	chr4:89820368:G:A	2	0.0589137	0.415186	0.219811	0.0589137	0.415186	0.219811	0	0.275373	0.59975	0	0.211065	0.131139	NA	NA	0.334917	0.580942
4	89822949	C	T	chr4:89822949:C:T	2	0.0589519	0.415098	0.219797	0.0589519	0.415098	0.219797	0	0.275757	0.599496	0	0.211213	0.131112	NA	NA	0.334782	0.580968
4	89823070	C	T	chr4:89823070:C:T	2	0.0589628	0.415078	0.219796	0.0589628	0.415078	0.219796	0	0.275495	0.599669	0	0.211196	0.131169	NA	NA	0.334797	0.580861
4	89823119	A	G	chr4:89823119:A:G	2	0.0589628	0.415072	0.219793	0.0589628	0.415072	0.219793	0	0.275399	0.599733	0	0.211179	0.131188	NA	NA	0.334806	0.580823
4	89818952	G	T	chr4:89818952:G:T	2	0.0590594	0.414927	0.2198	0.0590594	0.414927	0.2198	0	0.274972	0.600016	0	0.211298	0.131385	NA	NA	0.334724	0.580562
4	89818511	A	C	chr4:89818511:A:C	2	0.059115	0.414811	0.219786	0.059115	0.414811	0.219786	0	0.275316	0.599788	0	0.211496	0.131373	NA	NA	0.334561	0.580536
4	89818354	T	C	chr4:89818354:T:C	2	0.0591363	0.414756	0.219776	0.0591363	0.414756	0.219776	0	0.275685	0.599544	0	0.211596	0.131335	NA	NA	0.334463	0.580598
4	89818388	C	A	chr4:89818388:C:A	2	0.0597383	-0.367428	0.195158	0.0597383	-0.367428	0.195158	0	0.000225937	0.988007	0	0.114399	0.304935	NA	NA	-0.369368	-0.362992
4	89823752	G	T	chr4:89823752:G:T	2	0.060039	0.412092	0.219139	0.060039	0.412092	0.219139	0	0.252417	0.615378	0	0.211218	0.135734	NA	NA	0.334777	0.568873
4	89186898	GA	G	chr4:89186898:GA:G	2	0.0601775	0.405707	0.21586	0.138652	0.455719	0.307745	46.0335	1.853	0.173435	0.0903588	0.444642	0.0284397	NA	NA	0.201069	0.82763
4	89050191	C	T	chr4:89050191:C:T	2	0.0603718	-0.380449	0.202575	0.0603718	-0.380449	0.202575	0	0.145163	0.703201	0	0.0777455	0.453902	NA	NA	-0.433441	-0.268036
4	89821561	TGTA	T	chr4:89821561:TGTA:T	2	0.0606399	0.413072	0.220175	0.0606399	0.413072	0.220175	0	0.268674	0.604223	0	0.213013	0.134686	NA	NA	0.333819	0.577412
4	89051165	T	C	chr4:89051165:T:C	2	0.0606585	-0.380157	0.202645	0.0606585	-0.380157	0.202645	0	0.143595	0.704733	0	0.0782608	0.453363	NA	NA	-0.432904	-0.268365
4	89052249	G	A	chr4:89052249:G:A	2	0.0609899	-0.379723	0.202674	0.0609899	-0.379723	0.202674	0	0.140736	0.70755	0	0.0789518	0.452393	NA	NA	-0.431941	-0.269014
4	89028556	C	T	chr4:89028556:C:T	2	0.0612054	-0.379351	0.202644	0.0612054	-0.379351	0.202644	0	0.144256	0.704086	0	0.0787557	0.454955	NA	NA	-0.43224	-0.267347
4	89026520	A	G	chr4:89026520:A:G	2	0.061217	-0.379237	0.202592	0.061217	-0.379237	0.202592	0	0.144773	0.703582	0	0.078682	0.455489	NA	NA	-0.43219	-0.267024
4	89024577	T	C	chr4:89024577:T:C	2	0.0612462	-0.379197	0.202593	0.0612462	-0.379197	0.202593	0	0.145132	0.703231	0	0.0786659	0.455798	NA	NA	-0.432215	-0.266843
4	89023536	A	C	chr4:89023536:A:C	2	0.0612554	-0.379184	0.202593	0.0612554	-0.379184	0.202593	0	0.144953	0.703406	0	0.0786977	0.455705	NA	NA	-0.432169	-0.266899
4	89025583	G	A	chr4:89025583:G:A	2	0.0612598	-0.379175	0.202592	0.0612598	-0.379175	0.202592	0	0.145047	0.703315	0	0.078692	0.455763	NA	NA	-0.432179	-0.266858
4	89022322	C	G	chr4:89022322:C:G	2	0.0612635	-0.379185	0.202601	0.0612635	-0.379185	0.202601	0	0.144985	0.703374	0	0.0787035	0.455732	NA	NA	-0.43218	-0.266887
4	89024879	G	GA	chr4:89024879:G:GA	2	0.0612966	-0.379191	0.20263	0.0612966	-0.379191	0.20263	0	0.145114	0.703249	0	0.0787369	0.455763	NA	NA	-0.432232	-0.266858
4	89035013	A	G	chr4:89035013:A:G	2	0.0613373	-0.379105	0.202616	0.0613373	-0.379105	0.202616	0	0.146841	0.701572	0	0.0785629	0.456969	NA	NA	-0.432459	-0.266118
4	89040139	C	A	chr4:89040139:C:A	2	0.0613632	-0.379025	0.202593	0.0613632	-0.379025	0.202593	0	0.145683	0.702695	0	0.0787291	0.456325	NA	NA	-0.432157	-0.266486
4	89041190	C	T	chr4:89041190:C:T	2	0.0613635	-0.379026	0.202594	0.0613635	-0.379026	0.202594	0	0.147106	0.701316	0	0.0785534	0.457229	NA	NA	-0.43242	-0.265944
4	89034218	C	T	chr4:89034218:C:T	2	0.0613686	-0.37906	0.202616	0.0613686	-0.37906	0.202616	0	0.146958	0.70146	0	0.0785789	0.45713	NA	NA	-0.432434	-0.266026
4	90372008	A	C	chr4:90372008:A:C	2	0.0613974	-0.542196	0.289848	0.0613974	-0.542196	0.289848	0	0.162964	0.686442	0	0.0742021	0.490849	NA	NA	-0.618995	-0.363927
4	89046686	CA	C	chr4:89046686:CA:C	2	0.0614796	-0.378874	0.202603	0.0614796	-0.378874	0.202603	0	0.146529	0.701874	0	0.0787459	0.457117	NA	NA	-0.432168	-0.266014
4	89040279	C	T	chr4:89040279:C:T	2	0.0614931	-0.378835	0.202593	0.0614931	-0.378835	0.202593	0	0.146312	0.702085	0	0.0787851	0.457024	NA	NA	-0.432085	-0.266061
4	89042673	C	T	chr4:89042673:C:T	2	0.0614956	-0.378827	0.20259	0.0614956	-0.378827	0.20259	0	0.146522	0.701882	0	0.0787591	0.457185	NA	NA	-0.432112	-0.265969
4	89040628	G	T	chr4:89040628:G:T	2	0.0615146	-0.378797	0.202589	0.0615146	-0.378797	0.202589	0	0.146647	0.70176	0	0.0787627	0.457311	NA	NA	-0.432105	-0.265892
4	89047139	G	C	chr4:89047139:G:C	2	0.061537	-0.378791	0.202603	0.061537	-0.378791	0.202603	0	0.146243	0.702152	0	0.0788406	0.457066	NA	NA	-0.432033	-0.266042
4	89046141	C	T	chr4:89046141:C:T	2	0.0615811	-0.378725	0.202603	0.0615811	-0.378725	0.202603	0	0.146483	0.701919	0	0.0788563	0.457319	NA	NA	-0.432012	-0.265887
4	89044134	C	T	chr4:89044134:C:T	2	0.0616049	-0.37869	0.202603	0.0616049	-0.37869	0.202603	0	0.146578	0.701827	0	0.0788653	0.457465	NA	NA	-0.431992	-0.26581
4	89052387	T	C	chr4:89052387:T:C	2	0.0616571	-0.379067	0.202845	0.0616571	-0.379067	0.202845	0	0.146453	0.701948	0	0.078958	0.457309	NA	NA	-0.432431	-0.266146
4	89028077	T	G	chr4:89028077:T:G	2	0.0617333	-0.378493	0.202597	0.0617333	-0.378493	0.202597	0	0.148928	0.699562	0	0.0786777	0.459499	NA	NA	-0.432198	-0.264671
4	89179797	A	G	chr4:89179797:A:G	2	0.061805	-0.397426	0.21279	0.061805	-0.397426	0.21279	0	0.825159	0.363676	0	0.289761	0.0739678	NA	NA	-0.269887	-0.690378
4	90373267	T	A	chr4:90373267:T:A	2	0.0619885	-0.541076	0.289907	0.0619885	-0.541076	0.289907	0	0.162575	0.686797	0	0.0747988	0.492298	NA	NA	-0.617764	-0.362902
4	89815527	A	G	chr4:89815527:A:G	2	0.0622087	0.410101	0.219916	0.0622087	0.410101	0.219916	0	0.262421	0.608462	0	0.21563	0.137412	NA	NA	0.331725	0.572032
4	89043305	C	T	chr4:89043305:C:T	2	0.0626781	-0.376546	0.202284	0.0626781	-0.376546	0.202284	0	0.147048	0.701372	0	0.0800251	0.459251	NA	NA	-0.429973	-0.263924
4	89816176	G	A	chr4:89816176:G:A	2	0.0632871	-0.367408	0.197832	0.0632871	-0.367408	0.197832	0	5.66505e-06	0.998101	0	0.11848	0.314475	NA	NA	-0.367712	-0.366679
4	89884509	C	T	chr4:89884509:C:T	2	0.063555	-0.364646	0.196544	0.063555	-0.364646	0.196544	0	0.0949406	0.757988	0	0.154265	0.219525	NA	NA	-0.327787	-0.464147
4	89815434	C	T	chr4:89815434:C:T	2	0.0635955	0.409261	0.220625	0.0635955	0.409261	0.220625	0	0.263316	0.607851	0	0.22001	0.138006	NA	NA	0.330136	0.571246
4	89884350	C	T	chr4:89884350:C:T	2	0.0636047	-0.364982	0.196762	0.0636047	-0.364982	0.196762	0	0.0978928	0.754373	0	0.155396	0.217584	NA	NA	-0.327435	-0.465921
4	89345807	C	T	chr4:89345807:C:T	2	0.0639595	-0.380314	0.205302	0.0639595	-0.380314	0.205302	0	0.759824	0.383384	0	0.0430412	0.75466	NA	NA	-0.500929	-0.114793
4	89026103	G	A	chr4:89026103:G:A	2	0.06422	-0.406333	0.219563	0.06422	-0.406333	0.219563	0	0.000331799	0.985467	0	0.12888	0.290071	NA	NA	-0.403605	-0.412196
4	89201659	A	C	chr4:89201659:A:C	2	0.0648081	0.400202	0.216726	0.139829	0.448162	0.303545	44.0864	1.78847	0.181112	0.0845043	0.449452	0.0314854	NA	NA	0.199409	0.818568
4	88972760	T	C	chr4:88972760:T:C	2	0.0649001	-0.39149	0.212081	0.0649001	-0.39149	0.212081	0	0.0246754	0.875179	0	0.144888	0.252951	NA	NA	-0.369657	-0.442324
4	89883165	T	G	chr4:89883165:T:G	2	0.0650155	-0.362244	0.196322	0.0650155	-0.362244	0.196322	0	0.104406	0.746605	0	0.158938	0.216912	NA	NA	-0.323669	-0.466561
4	90388125	A	G	chr4:90388125:A:G	2	0.0650595	-0.53774	0.291482	0.0650595	-0.53774	0.291482	0	0.12153	0.727381	0	0.0826368	0.473957	NA	NA	-0.604033	-0.381986
4	90192320	G	C	chr4:90192320:G:C	2	0.065411	0.571901	0.310404	0.065411	0.571901	0.310404	0	0.0291528	0.864427	0	0.149016	0.246781	NA	NA	0.536879	0.652105
4	90190480	A	G	chr4:90190480:A:G	2	0.065426	0.571749	0.310339	0.065426	0.571749	0.310339	0	0.0288545	0.865115	0	0.148946	0.247026	NA	NA	0.536904	0.651502
4	90191664	G	A	chr4:90191664:G:A	2	0.0654637	0.571801	0.310411	0.0654637	0.571801	0.310411	0	0.0290253	0.864721	0	0.14904	0.246995	NA	NA	0.536856	0.651833
4	88966941	C	T	chr4:88966941:C:T	2	0.0656094	-0.390384	0.212041	0.0656094	-0.390384	0.212041	0	0.000399503	0.984053	0	0.12577	0.306421	NA	NA	-0.387619	-0.39688
4	88966394	G	A	chr4:88966394:G:A	2	0.0657178	-0.390214	0.212033	0.0657178	-0.390214	0.212033	0	0.000372046	0.984611	0	0.125822	0.306909	NA	NA	-0.387546	-0.396483
4	90387454	A	T	chr4:90387454:A:T	2	0.0657852	-0.536147	0.291403	0.0657852	-0.536147	0.291403	0	0.126186	0.72242	0	0.0827841	0.478629	NA	NA	-0.60374	-0.377622
4	89175047	T	C	chr4:89175047:T:C	2	0.0658498	-0.392298	0.21327	0.0658498	-0.392298	0.21327	0	0.917029	0.338256	0	0.312388	0.0701274	NA	NA	-0.25791	-0.702669
4	89179014	C	A	chr4:89179014:C:A	2	0.0659601	-0.391061	0.212684	0.0659601	-0.391061	0.212684	0	0.863283	0.352822	0	0.30607	0.0737951	NA	NA	-0.260751	-0.690732
4	89075572	C	A	chr4:89075572:C:A	2	0.0665042	0.547505	0.298366	0.0665042	0.547505	0.298366	0	0.0230744	0.879264	0	0.111887	0.352909	NA	NA	0.579277	0.482853
4	89041564	T	TGAG	chr4:89041564:T:TGAG	2	0.0681066	-0.370662	0.20318	0.0681066	-0.370662	0.20318	0	0.135484	0.712812	0	0.0870017	0.464694	NA	NA	-0.422138	-0.262008
4	88974470	T	A	chr4:88974470:T:A	2	0.0681243	-0.387256	0.21229	0.0681243	-0.387256	0.21229	0	0.0354769	0.8506	0	0.154885	0.247094	NA	NA	-0.361051	-0.448269
4	89858367	G	C	chr4:89858367:G:C	2	0.0683324	0.40201	0.220544	0.0683324	0.40201	0.220544	0	0.353246	0.552282	0	0.245366	0.127197	NA	NA	0.311426	0.591688
4	89856317	G	C	chr4:89856317:G:C	2	0.0684856	0.401842	0.220574	0.0684856	0.401842	0.220574	0	0.353717	0.552017	0	0.245854	0.127232	NA	NA	0.311167	0.591634
4	89051314	T	C	chr4:89051314:T:C	2	0.0685012	-0.40034	0.219762	0.0685012	-0.40034	0.219762	0	0.00065328	0.979609	0	0.12831	0.315769	NA	NA	-0.404159	-0.392079
4	89856313	C	G	chr4:89856313:C:G	2	0.0686553	0.401585	0.220569	0.0686553	0.401585	0.220569	0	0.354725	0.551451	0	0.246414	0.127222	NA	NA	0.310787	0.59165
4	89855194	C	T	chr4:89855194:C:T	2	0.0688102	0.401394	0.220587	0.0688102	0.401394	0.220587	0	0.348231	0.555116	0	0.245217	0.128622	NA	NA	0.311507	0.589902
4	89848271	A	G	chr4:89848271:A:G	2	0.069037	0.401036	0.22057	0.069037	0.401036	0.22057	0	0.345334	0.556767	0	0.245157	0.12934	NA	NA	0.311527	0.588737
4	89800409	A	G	chr4:89800409:A:G	2	0.069166	0.400885	0.22059	0.069166	0.400885	0.22059	0	0.258432	0.611199	0	0.228549	0.146218	NA	NA	0.323167	0.562691
4	88974473	A	T	chr4:88974473:A:T	2	0.0691707	-0.385679	0.212226	0.0691707	-0.385679	0.212226	0	0.034193	0.853297	0	0.156062	0.24973	NA	NA	-0.359952	-0.44554
4	89856062	C	T	chr4:89856062:C:T	2	0.0692747	0.400694	0.220571	0.0692747	0.400694	0.220571	0	0.342545	0.558364	0	0.245122	0.130061	NA	NA	0.311549	0.58764
4	89853573	G	A	chr4:89853573:G:A	2	0.0693896	0.40053	0.220571	0.0693896	0.40053	0.220571	0	0.341385	0.559031	0	0.245214	0.130343	NA	NA	0.311514	0.587114
4	89851700	A	C	chr4:89851700:A:C	2	0.0694935	0.400399	0.220581	0.0694935	0.400399	0.220581	0	0.340964	0.559274	0	0.245314	0.130537	NA	NA	0.311447	0.586904
4	89044308	T	A	chr4:89044308:T:A	2	0.0698159	-0.398289	0.219672	0.0698159	-0.398289	0.219672	0	0.00103452	0.974341	0	0.12919	0.32068	NA	NA	-0.403094	-0.3879
4	89801282	G	A	chr4:89801282:G:A	2	0.0698676	0.399796	0.220544	0.0698676	0.399796	0.220544	0	0.251695	0.615884	0	0.228682	0.148384	NA	NA	0.323069	0.559354
4	89800486	C	G	chr4:89800486:C:G	2	0.0699212	0.399742	0.220557	0.0699212	0.399742	0.220557	0	0.251734	0.615857	0	0.228759	0.148456	NA	NA	0.323017	0.559347
4	89799214	T	C	chr4:89799214:T:C	2	0.0700012	0.399635	0.220561	0.0700012	0.399635	0.220561	0	0.252216	0.615519	0	0.229089	0.148393	NA	NA	0.322818	0.55936
4	88973451	T	C	chr4:88973451:T:C	2	0.070052	-0.38455	0.212274	0.070052	-0.38455	0.212274	0	0.0323457	0.857271	0	0.156817	0.252487	NA	NA	-0.359495	-0.442722
4	88971453	A	C	chr4:88971453:A:C	2	0.0700937	-0.384482	0.212268	0.0700937	-0.384482	0.212268	0	0.0327856	0.856314	0	0.157073	0.252136	NA	NA	-0.359259	-0.443049
4	88973475	A	G	chr4:88973475:A:G	2	0.0701405	-0.38442	0.212269	0.0701405	-0.38442	0.212269	0	0.0328143	0.856252	0	0.157165	0.252168	NA	NA	-0.359185	-0.443011
4	88972859	T	C	chr4:88972859:T:C	2	0.0701523	-0.384404	0.21227	0.0701523	-0.384404	0.21227	0	0.0327289	0.856437	0	0.157145	0.252268	NA	NA	-0.359202	-0.442919
4	88972407	C	T	chr4:88972407:C:T	2	0.070173	-0.384421	0.212295	0.070173	-0.384421	0.212295	0	0.0325785	0.856764	0	0.157117	0.252432	NA	NA	-0.359273	-0.442806
4	88974532	T	C	chr4:88974532:T:C	2	0.0702079	-0.384339	0.212276	0.0702079	-0.384339	0.212276	0	0.032655	0.856598	0	0.15719	0.252439	NA	NA	-0.359166	-0.442793
4	88970921	G	A	chr4:88970921:G:A	2	0.0702194	-0.384318	0.212272	0.0702194	-0.384318	0.212272	0	0.0324772	0.856984	0	0.157133	0.25262	NA	NA	-0.359213	-0.44261
4	88973295	T	C	chr4:88973295:T:C	2	0.0702782	-0.384248	0.212278	0.0702782	-0.384248	0.212278	0	0.0330898	0.855657	0	0.157508	0.252103	NA	NA	-0.358905	-0.443085
4	89118514	G	A	chr4:89118514:G:A	2	0.0703141	0.377147	0.208382	0.0703141	0.377147	0.208382	0	0.888408	0.345909	0	0.0431222	0.786343	NA	NA	0.515408	0.0981282
4	88969633	T	C	chr4:88969633:T:C	2	0.0703417	-0.384149	0.212272	0.0703417	-0.384149	0.212272	0	0.00262337	0.959151	0	0.137006	0.301763	NA	NA	-0.377046	-0.400791
4	88973586	T	TATTA	chr4:88973586:T:TATTA	2	0.0704354	-0.383559	0.212017	0.0704354	-0.383559	0.212017	0	0.0353529	0.850858	0	0.158138	0.251265	NA	NA	-0.357499	-0.444539
4	88970260	A	T	chr4:88970260:A:T	2	0.0704841	-0.384035	0.212316	0.0704841	-0.384035	0.212316	0	0.0332203	0.855375	0	0.157938	0.252201	NA	NA	-0.35863	-0.442981
4	88970723	A	G	chr4:88970723:A:G	2	0.0705742	-0.383912	0.212316	0.0705742	-0.383912	0.212316	0	0.0327671	0.856354	0	0.157873	0.252776	NA	NA	-0.358682	-0.442457
4	90195311	G	A	chr4:90195311:G:A	2	0.0706698	-0.525506	0.290721	0.276669	-0.71427	0.6566	77.4458	4.43377	0.0352345	0.672455	0.753421	0.00582878	NA	NA	-0.110346	-1.42814
4	89845944	A	C	chr4:89845944:A:C	2	0.0706889	0.398672	0.220569	0.0706889	0.398672	0.220569	0	0.328391	0.566608	0	0.245389	0.133962	NA	NA	0.31138	0.581695
4	89842109	A	G	chr4:89842109:A:G	2	0.0706905	0.39874	0.220608	0.0706905	0.39874	0.220608	0	0.328492	0.566549	0	0.245304	0.133999	NA	NA	0.311453	0.581894
4	89039134	A	G	chr4:89039134:A:G	2	0.071164	-0.396442	0.219705	0.071164	-0.396442	0.219705	0	0.00198588	0.964455	0	0.129203	0.328223	NA	NA	-0.403099	-0.382042
4	89837896	G	T	chr4:89837896:G:T	2	0.0712158	0.397545	0.220356	0.0712158	0.397545	0.220356	0	0.20476	0.650906	0	0.220255	0.161853	NA	NA	0.328524	0.541596
4	89120215	C	T	chr4:89120215:C:T	2	0.0714129	0.375739	0.208415	0.0714129	0.375739	0.208415	0	0.906669	0.341	0	0.0431359	0.795994	NA	NA	0.515348	0.0936467
4	89860504	G	T	chr4:89860504:G:T	2	0.0727784	-0.35261	0.196526	0.0727784	-0.35261	0.196526	0	0.256166	0.612766	0	0.0748858	0.582106	NA	NA	-0.417013	-0.198988
4	89841046	A	C	chr4:89841046:A:C	2	0.0728225	0.39572	0.220587	0.0728225	0.39572	0.220587	0	0.311162	0.576968	0	0.246398	0.139291	NA	NA	0.310742	0.573892
4	89839677	C	T	chr4:89839677:C:T	2	0.0730044	0.395119	0.220392	0.0730044	0.395119	0.220392	0	0.313486	0.575549	0	0.246882	0.139201	NA	NA	0.310014	0.574037
4	88965146	C	T	chr4:88965146:C:T	2	0.0734713	0.353298	0.197385	0.0734713	0.353298	0.197385	0	0.0853072	0.77023	0	0.099605	0.447426	NA	NA	0.392233	0.267934
4	89838736	A	G	chr4:89838736:A:G	2	0.0738659	0.394068	0.220465	0.0738659	0.394068	0.220465	0	0.294048	0.587638	0	0.244817	0.143843	NA	NA	0.311553	0.567274
4	89839070	A	C	chr4:89839070:A:C	2	0.0739577	0.394149	0.22058	0.0739577	0.394149	0.22058	0	0.294533	0.58733	0	0.245286	0.143736	NA	NA	0.31147	0.567478
4	89062591	C	G	chr4:89062591:C:G	2	0.0748054	-0.364741	0.20472	0.0748054	-0.364741	0.20472	0	0.249748	0.617253	0	0.080128	0.54754	NA	NA	-0.435414	-0.216637
4	89093765	G	A	chr4:89093765:G:A	2	0.0751006	-0.395458	0.222186	0.0751006	-0.395458	0.222186	0	0.00384095	0.950582	0	0.133298	0.337992	NA	NA	-0.404937	-0.375454
4	88987473	C	T	chr4:88987473:C:T	2	0.0752363	-0.376468	0.211615	0.0752363	-0.376468	0.211615	0	0.00887179	0.924958	0	0.12359	0.370327	NA	NA	-0.389521	-0.346032
4	89823097	C	T	chr4:89823097:C:T	2	0.0753026	0.38295	0.215308	0.0753026	0.38295	0.215308	0	0.148374	0.700094	0	0.210079	0.187016	NA	NA	0.326477	0.504747
4	88980123	C	T	chr4:88980123:C:T	2	0.0753975	-0.376457	0.211726	0.0753975	-0.376457	0.211726	0	0.00727057	0.932049	0	0.125034	0.366474	NA	NA	-0.388285	-0.348902
4	88979101	T	C	chr4:88979101:T:C	2	0.0754145	-0.376438	0.211728	0.0754145	-0.376438	0.211728	0	0.00720127	0.932372	0	0.125111	0.366319	NA	NA	-0.38821	-0.349015
4	89072112	G	A	chr4:89072112:G:A	2	0.0756469	-0.363648	0.204697	0.0756469	-0.363648	0.204697	0	0.257913	0.611557	0	0.0800836	0.553694	NA	NA	-0.435492	-0.213228
4	89071741	A	C	chr4:89071741:A:C	2	0.075714	-0.363554	0.204691	0.075714	-0.363554	0.204691	0	0.258566	0.611107	0	0.0800776	0.554214	NA	NA	-0.435485	-0.212945
4	89068564	A	G	chr4:89068564:A:G	2	0.0757708	-0.363499	0.204699	0.0757708	-0.363499	0.204699	0	0.258973	0.610827	0	0.0800875	0.554562	NA	NA	-0.43549	-0.212766
4	89070244	A	G	chr4:89070244:A:G	2	0.0757973	-0.363442	0.204686	0.0757973	-0.363442	0.204686	0	0.259453	0.610496	0	0.0800661	0.554859	NA	NA	-0.435498	-0.212586
4	88987510	C	G	chr4:88987510:C:G	2	0.0758127	-0.376084	0.211817	0.0758127	-0.376084	0.211817	0	0.00650245	0.93573	0	0.126219	0.365015	NA	NA	-0.387279	-0.350024
4	88974793	C	A	chr4:88974793:C:A	2	0.0758543	-0.383516	0.216033	0.0758543	-0.383516	0.216033	0	0.000622303	0.980098	0	0.138099	0.328914	NA	NA	-0.380075	-0.391957
4	89069218	C	T	chr4:89069218:C:T	2	0.0759266	-0.363287	0.204689	0.0759266	-0.363287	0.204689	0	0.260291	0.60992	0	0.0800956	0.555623	NA	NA	-0.435459	-0.212182
4	89055812	T	C	chr4:89055812:T:C	2	0.0760163	-0.360463	0.20316	0.0760163	-0.360463	0.20316	0	0.266058	0.605989	0	0.0791138	0.564998	NA	NA	-0.432094	-0.207161
4	89055816	T	G	chr4:89055816:T:G	2	0.0760223	-0.36045	0.203156	0.0760223	-0.36045	0.203156	0	0.266053	0.605992	0	0.0791203	0.564997	NA	NA	-0.432081	-0.207155
4	89055681	G	A	chr4:89055681:G:A	2	0.0760244	-0.360453	0.20316	0.0760244	-0.360453	0.20316	0	0.266015	0.606017	0	0.0791221	0.565024	NA	NA	-0.432075	-0.207155
4	89066483	G	A	chr4:89066483:G:A	2	0.0762665	-0.362829	0.204667	0.0762665	-0.362829	0.204667	0	0.263204	0.607928	0	0.0801303	0.557721	NA	NA	-0.43543	-0.210968
4	89063171	C	T	chr4:89063171:C:T	2	0.076377	-0.362698	0.20467	0.076377	-0.362698	0.20467	0	0.264108	0.607312	0	0.0801322	0.558534	NA	NA	-0.435415	-0.210554
4	89056577	C	T	chr4:89056577:C:T	2	0.0765217	-0.359839	0.203157	0.0765217	-0.359839	0.203157	0	0.263565	0.607681	0	0.0797814	0.564784	NA	NA	-0.431137	-0.207266
4	88987576	T	C	chr4:88987576:T:C	2	0.0766236	-0.374991	0.211785	0.0766236	-0.374991	0.211785	0	0.00800883	0.928691	0	0.126066	0.370253	NA	NA	-0.387418	-0.346084
4	89060933	A	G	chr4:89060933:A:G	2	0.0766268	-0.362346	0.204646	0.0766268	-0.362346	0.204646	0	0.266559	0.605649	0	0.0801278	0.560242	NA	NA	-0.435416	-0.209568
4	89055316	A	G	chr4:89055316:A:G	2	0.0766462	-0.359658	0.203141	0.0766462	-0.359658	0.203141	0	0.270492	0.603002	0	0.0792445	0.568747	NA	NA	-0.43189	-0.205125
4	89063127	G	C	chr4:89063127:G:C	2	0.0766604	-0.362308	0.204647	0.0766604	-0.362308	0.204647	0	0.266952	0.605384	0	0.0801192	0.560529	NA	NA	-0.435432	-0.209416
4	89066456	C	T	chr4:89066456:C:T	2	0.0768285	-0.362122	0.204659	0.0768285	-0.362122	0.204659	0	0.268617	0.604261	0	0.0801038	0.561816	NA	NA	-0.435477	-0.208743
4	89058222	G	A	chr4:89058222:G:A	2	0.0769248	-0.361824	0.204557	0.0769248	-0.361824	0.204557	0	0.279819	0.59682	0	0.0790553	0.569029	NA	NA	-0.436516	-0.205064
4	89062361	T	C	chr4:89062361:T:C	2	0.0769557	-0.361965	0.204658	0.0769557	-0.361965	0.204658	0	0.259659	0.610354	0	0.0810717	0.557286	NA	NA	-0.434086	-0.211165
4	88915668	C	T	chr4:88915668:C:T	2	0.0769904	0.474654	0.268405	0.0769904	0.474654	0.268405	0	0.887079	0.34627	0	0.381429	0.0714973	NA	NA	0.290597	0.821864
4	89052092	G	A	chr4:89052092:G:A	2	0.0770661	0.382076	0.21611	0.0770661	0.382076	0.21611	0	0.110375	0.739717	0	0.0977825	0.481818	NA	NA	0.429886	0.274255
4	89050387	G	C	chr4:89050387:G:C	2	0.0771598	0.382005	0.216138	0.0771598	0.382005	0.216138	0	0.10955	0.740657	0	0.0980171	0.481365	NA	NA	0.429642	0.274574
4	89032411	G	T	chr4:89032411:G:T	2	0.0772803	0.381828	0.216127	0.0772803	0.381828	0.216127	0	0.110434	0.739651	0	0.0979888	0.482304	NA	NA	0.429655	0.273971
4	89041135	T	C	chr4:89041135:T:C	2	0.0773938	0.381661	0.216115	0.0773938	0.381661	0.216115	0	0.10987	0.740293	0	0.0981991	0.482096	NA	NA	0.429363	0.274086
4	89028438	T	C	chr4:89028438:T:C	2	0.0775124	0.381515	0.216119	0.0775124	0.381515	0.216119	0	0.111577	0.738356	0	0.0980162	0.483771	NA	NA	0.429577	0.273083
4	89059429	C	A	chr4:89059429:C:A	2	0.0775845	-0.36114	0.204626	0.0775845	-0.36114	0.204626	0	0.27513	0.599911	0	0.0801518	0.566782	NA	NA	-0.435399	-0.206005
4	89783466	G	A	chr4:89783466:G:A	2	0.0783035	0.388275	0.220534	0.0783035	0.388275	0.220534	0	0.248826	0.617903	0	0.247857	0.155931	NA	NA	0.311186	0.545258
4	89775676	A	C	chr4:89775676:A:C	2	0.0784763	0.390741	0.222063	0.0784763	0.390741	0.222063	0	0.32033	0.57141	0	0.26015	0.142704	NA	NA	0.303916	0.572671
4	89084704	C	T	chr4:89084704:C:T	2	0.0791324	-0.39023	0.222259	0.0791324	-0.39023	0.222259	0	0.000977577	0.975057	0	0.143297	0.331913	NA	NA	-0.395017	-0.380142
4	89301305	C	A	chr4:89301305:C:A	2	0.0791388	0.383463	0.21841	0.217258	0.487555	0.395149	64.1923	2.7927	0.0946947	0.204791	0.574558	0.0183746	NA	NA	0.146227	0.945011
4	89032596	T	C	chr4:89032596:T:C	2	0.0794942	0.378767	0.21599	0.0794942	0.378767	0.21599	0	0.127051	0.721509	0	0.0976234	0.498411	NA	NA	0.430148	0.26341
4	89093460	T	C	chr4:89093460:T:C	2	0.0799832	-0.38889	0.222123	0.0799832	-0.38889	0.222123	0	0.00195513	0.964732	0	0.142349	0.33884	NA	NA	-0.395652	-0.374625
4	89026903	T	C	chr4:89026903:T:C	2	0.080074	0.377988	0.215962	0.080074	0.377988	0.215962	0	0.127579	0.720955	0	0.0980996	0.50006	NA	NA	0.429462	0.262391
4	89786796	T	C	chr4:89786796:T:C	2	0.0804605	0.385578	0.22058	0.0804605	0.385578	0.22058	0	0.229312	0.632034	0	0.247221	0.163024	NA	NA	0.311605	0.536407
4	88975262	T	C	chr4:88975262:T:C	2	0.0805784	-0.370312	0.211929	0.0805784	-0.370312	0.211929	0	0.016557	0.897616	0	0.125195	0.396584	NA	NA	-0.388122	-0.328558
4	89764647	A	G	chr4:89764647:A:G	2	0.0807343	0.389364	0.222947	0.0807343	0.389364	0.222947	0	0.136931	0.711351	0	0.219989	0.194587	NA	NA	0.332369	0.508782
4	89302194	C	T	chr4:89302194:C:T	2	0.0812256	0.381331	0.218701	0.219939	0.484885	0.395279	64.1871	2.79229	0.0947187	0.204864	0.58334	0.0186757	NA	NA	0.143183	0.942141
4	89114948	G	A	chr4:89114948:G:A	2	0.0817396	0.358167	0.205762	0.153662	0.339778	0.238154	21.4551	1.27316	0.259175	0.0262822	0.0381502	0.944687	NA	NA	0.519943	0.0249711
4	88977035	A	G	chr4:88977035:A:G	2	0.0818969	-0.368706	0.211926	0.0818969	-0.368706	0.211926	0	0.0041458	0.948661	0	0.136249	0.367773	NA	NA	-0.37766	-0.347911
4	89098214	A	G	chr4:89098214:A:G	2	0.0827786	0.356886	0.205723	0.0827786	0.356886	0.205723	0	0.996563	0.318144	0	0.04609	0.867713	NA	NA	0.499047	0.0602046
4	89098936	G	T	chr4:89098936:G:T	2	0.0827896	0.356868	0.20572	0.0827896	0.356868	0.20572	0	0.996663	0.318119	0	0.0460917	0.867831	NA	NA	0.499023	0.0601527
4	89096404	T	A	chr4:89096404:T:A	2	0.0828329	0.356812	0.205717	0.0828329	0.356812	0.205717	0	0.996593	0.318136	0	0.0461162	0.86789	NA	NA	0.498965	0.060123
4	89782082	A	G	chr4:89782082:A:G	2	0.0834086	0.384126	0.221879	0.0834086	0.384126	0.221879	0	0.261463	0.609117	0	0.257655	0.15967	NA	NA	0.305532	0.547903
4	89300374	C	T	chr4:89300374:C:T	2	0.0835694	0.378311	0.218634	0.227799	0.48684	0.403665	65.5594	2.90355	0.0883849	0.217914	0.601486	0.0177074	NA	NA	0.136182	0.951525
4	89179004	C	T	chr4:89179004:C:T	2	0.0846076	-0.363627	0.210852	0.0846076	-0.363627	0.210852	0	0.679608	0.409722	0	0.327227	0.100736	NA	NA	-0.248063	-0.62508
4	89251323	T	C	chr4:89251323:T:C	2	0.0848226	-0.355138	0.206072	0.0848226	-0.355138	0.206072	0	0.521045	0.470396	0	0.303829	0.118751	NA	NA	-0.255243	-0.576637
4	88958045	G	T	chr4:88958045:G:T	2	0.0855716	0.453603	0.26384	0.0855716	0.453603	0.26384	0	0.484673	0.486313	0	0.33934	0.111876	NA	NA	0.315443	0.697804
4	89248774	A	G	chr4:89248774:A:G	2	0.0866674	-0.351404	0.20511	0.0866674	-0.351404	0.20511	0	0.482973	0.487079	0	0.300452	0.125605	NA	NA	-0.255762	-0.56385
4	88977325	T	C	chr4:88977325:T:C	2	0.0867138	-0.361725	0.211166	0.0867138	-0.361725	0.211166	0	0.00792156	0.929079	0	0.139403	0.384038	NA	NA	-0.374151	-0.333298
4	88969991	T	A	chr4:88969991:T:A	2	0.0872918	-0.363285	0.212465	0.0872918	-0.363285	0.212465	0	0.00127389	0.971528	0	0.158178	0.333998	NA	NA	-0.358323	-0.374874
4	88990689	A	AT	chr4:88990689:A:AT	2	0.088145	-0.36247	0.212559	0.088145	-0.36247	0.212559	0	0.0154106	0.901205	0	0.13491	0.406754	NA	NA	-0.379731	-0.322132
4	88996836	G	A	chr4:88996836:G:A	2	0.0884405	-0.361925	0.212437	0.0884405	-0.361925	0.212437	0	0.00815072	0.928064	0	0.140578	0.389963	NA	NA	-0.374519	-0.332718
4	88972862	C	T	chr4:88972862:C:T	2	0.0892835	0.487144	0.286692	0.0892835	0.487144	0.286692	0	0.29521	0.586901	0	0.0857053	0.63211	NA	NA	0.589463	0.250004
4	89468814	T	C	chr4:89468814:T:C	2	0.089556	-0.344276	0.202784	0.089556	-0.344276	0.202784	0	0.0767045	0.781814	0	0.12095	0.456662	NA	NA	-0.383463	-0.263785
4	90362392	A	G	chr4:90362392:A:G	2	0.0896616	0.499244	0.29416	0.0896616	0.499244	0.29416	0	0.174752	0.675923	0	0.248975	0.188904	NA	NA	0.413469	0.675534
4	89769981	T	C	chr4:89769981:T:C	2	0.0897244	0.377048	0.222204	0.0897244	0.377048	0.222204	0	0.220932	0.63833	0	0.258306	0.177024	NA	NA	0.305062	0.528584
4	88983005	C	T	chr4:88983005:C:T	2	0.0898109	-0.359682	0.212027	0.0898109	-0.359682	0.212027	0	0.0169802	0.896323	0	0.136128	0.411818	NA	NA	-0.377784	-0.317513
4	90384965	A	G	chr4:90384965:A:G	2	0.0899405	0.500778	0.29532	0.0899405	0.500778	0.29532	0	0.179703	0.671629	0	0.24968	0.188405	NA	NA	0.413857	0.681087
4	88979841	T	C	chr4:88979841:T:C	2	0.0899598	-0.359529	0.212035	0.0899598	-0.359529	0.212035	0	0.0174315	0.894962	0	0.136074	0.412801	NA	NA	-0.377875	-0.316811
4	89771317	T	C	chr4:89771317:T:C	2	0.0899782	0.376754	0.222207	0.0899782	0.376754	0.222207	0	0.219947	0.63908	0	0.258529	0.17754	NA	NA	0.304926	0.527949
4	88980959	A	T	chr4:88980959:A:T	2	0.0900182	-0.359435	0.212019	0.0900182	-0.359435	0.212019	0	0.0173234	0.895286	0	0.13619	0.412743	NA	NA	-0.377721	-0.316849
4	88979964	A	G	chr4:88979964:A:G	2	0.0900211	-0.359434	0.212019	0.0900211	-0.359434	0.212019	0	0.0173433	0.895226	0	0.136184	0.412779	NA	NA	-0.37773	-0.316823
4	88979567	G	A	chr4:88979567:G:A	2	0.0900283	-0.359423	0.212018	0.0900283	-0.359423	0.212018	0	0.0173463	0.895217	0	0.13619	0.412798	NA	NA	-0.377721	-0.316809
4	88980264	C	A	chr4:88980264:C:A	2	0.0901061	-0.359342	0.212022	0.0901061	-0.359342	0.212022	0	0.0172914	0.895382	0	0.136313	0.412819	NA	NA	-0.377612	-0.316796
4	88980673	A	G	chr4:88980673:A:G	2	0.0901297	-0.359321	0.212025	0.0901297	-0.359321	0.212025	0	0.0175849	0.894503	0	0.136183	0.413376	NA	NA	-0.377746	-0.316416
4	89875487	TC	T	chr4:89875487:TC:T	2	0.0901493	0.378783	0.223522	0.0901493	0.378783	0.223522	0	0.247625	0.618753	0	0.261174	0.172994	NA	NA	0.3034	0.542903
4	89766776	G	A	chr4:89766776:G:A	2	0.0902316	0.37653	0.22225	0.0902316	0.37653	0.22225	0	0.221921	0.63758	0	0.259589	0.17717	NA	NA	0.304341	0.528378
4	90364243	C	G	chr4:90364243:C:G	2	0.0903444	0.498027	0.294067	0.0903444	0.498027	0.294067	0	0.17718	0.673808	0	0.250723	0.188905	NA	NA	0.411737	0.675587
4	88978332	G	A	chr4:88978332:G:A	2	0.0903543	-0.359041	0.212007	0.0903543	-0.359041	0.212007	0	0.0179579	0.893397	0	0.136249	0.414384	NA	NA	-0.37766	-0.31569
4	88978710	G	C	chr4:88978710:G:C	2	0.0904722	-0.359008	0.212065	0.0904722	-0.359008	0.212065	0	0.018173	0.892764	0	0.136199	0.415241	NA	NA	-0.37773	-0.315355
4	90375010	C	T	chr4:90375010:C:T	2	0.0907382	0.497302	0.293998	0.0907382	0.497302	0.293998	0	0.17779	0.67328	0	0.251685	0.189039	NA	NA	0.410853	0.675062
4	89251571	A	T	chr4:89251571:A:T	2	0.0907428	-0.348165	0.205833	0.0907428	-0.348165	0.205833	0	0.451455	0.501645	0	0.304396	0.132946	NA	NA	-0.254943	-0.553341
4	89764655	TCTC	T	chr4:89764655:TCTC:T	2	0.0909104	0.37672	0.22283	0.0909104	0.37672	0.22283	0	0.162684	0.686697	0	0.245124	0.196261	NA	NA	0.314688	0.50694
4	88939679	C	T	chr4:88939679:C:T	2	0.0909692	-0.338391	0.200195	0.0909692	-0.338391	0.200195	0	0.0524074	0.818926	0	0.122867	0.466964	NA	NA	-0.368103	-0.2677
4	89764667	A	G	chr4:89764667:A:G	2	0.0909712	0.376634	0.222821	0.0909712	0.376634	0.222821	0	0.162242	0.687101	0	0.245102	0.196482	NA	NA	0.314689	0.506672
4	89255791	T	C	chr4:89255791:T:C	2	0.0911882	-0.347681	0.20583	0.0911882	-0.347681	0.20583	0	0.446826	0.503846	0	0.304394	0.134025	NA	NA	-0.25494	-0.551801
4	89762017	T	C	chr4:89762017:T:C	2	0.0912494	0.376196	0.222754	0.0912494	0.376196	0.222754	0	0.163014	0.686397	0	0.245694	0.196583	NA	NA	0.314152	0.506565
4	88983577	T	G	chr4:88983577:T:G	2	0.0913736	-0.358037	0.212082	0.0913736	-0.358037	0.212082	0	0.0183197	0.892335	0	0.137288	0.416477	NA	NA	-0.37686	-0.314261
4	89026311	T	C	chr4:89026311:T:C	2	0.0913937	-0.32893	0.194853	0.0913937	-0.32893	0.194853	0	0.0318266	0.858409	0	0.134085	0.424828	NA	NA	-0.352445	-0.277542
4	89037016	A	G	chr4:89037016:A:G	2	0.091422	-0.328914	0.194861	0.091422	-0.328914	0.194861	0	0.0325432	0.856841	0	0.133842	0.425771	NA	NA	-0.352697	-0.276957
4	88988766	G	T	chr4:88988766:G:T	2	0.0914635	-0.35794	0.212084	0.0914635	-0.35794	0.212084	0	0.0185276	0.89173	0	0.13728	0.416998	NA	NA	-0.37687	-0.313916
4	88987589	C	T	chr4:88987589:C:T	2	0.0914685	-0.357933	0.212083	0.0914685	-0.357933	0.212083	0	0.0185255	0.891735	0	0.137291	0.416984	NA	NA	-0.376862	-0.313913
4	88989536	A	T	chr4:88989536:A:T	2	0.0914848	-0.357913	0.212082	0.0914848	-0.357913	0.212082	0	0.0182505	0.892537	0	0.137456	0.416528	NA	NA	-0.376701	-0.314221
4	88989208	AAAAC	A	chr4:88989208:AAAAC:A	2	0.0915107	-0.357965	0.21213	0.0915107	-0.357965	0.21213	0	0.0183023	0.892386	0	0.13741	0.416854	NA	NA	-0.376775	-0.31418
4	89023238	T	A	chr4:89023238:T:A	2	0.09154	-0.32885	0.194894	0.09154	-0.32885	0.194894	0	0.0313174	0.859534	0	0.134475	0.424316	NA	NA	-0.352185	-0.277873
4	88945562	T	C	chr4:88945562:T:C	2	0.0917873	-0.338209	0.200593	0.0917873	-0.338209	0.200593	0	0.0526976	0.818434	0	0.123872	0.467544	NA	NA	-0.368144	-0.267374
4	89500836	CT	C	chr4:89500836:CT:C	2	0.0922183	0.381703	0.22669	0.0922183	0.381703	0.22669	0	0.408069	0.522951	0	0.0781253	0.708471	NA	NA	0.474879	0.156646
4	89788590	G	A	chr4:89788590:G:A	2	0.0922826	0.541746	0.321801	0.0922826	0.541746	0.321801	0	0.0873578	0.767563	0	0.123117	0.460679	NA	NA	0.609659	0.40854
4	89033131	C	A	chr4:89033131:C:A	2	0.0929219	-0.327626	0.194994	0.0929219	-0.327626	0.194994	0	0.0598207	0.80678	0	0.126401	0.459679	NA	NA	-0.359913	-0.257178
4	89253962	A	G	chr4:89253962:A:G	2	0.093313	-0.345254	0.205732	0.093313	-0.345254	0.205732	0	0.780893	0.376868	0	0.370928	0.0944638	NA	NA	-0.22225	-0.613959
4	90380170	G	T	chr4:90380170:G:T	2	0.0934761	0.490719	0.292558	0.0934761	0.490719	0.292558	0	0.169726	0.680356	0	0.255685	0.193439	NA	NA	0.40618	0.662555
4	88929868	C	G	chr4:88929868:C:G	2	0.093595	0.442273	0.263771	0.093595	0.442273	0.263771	0	0.607905	0.435578	0	0.385606	0.102476	NA	NA	0.286852	0.714405
4	89250327	A	G	chr4:89250327:A:G	2	0.0937011	-0.344855	0.205737	0.0937011	-0.344855	0.205737	0	0.777272	0.377977	0	0.371191	0.0950195	NA	NA	-0.222133	-0.612943
4	89761176	G	A	chr4:89761176:G:A	2	0.0938216	0.372777	0.222477	0.0938216	0.372777	0.222477	0	0.15233	0.696319	0	0.246605	0.203449	NA	NA	0.31298	0.498866
4	88991313	C	T	chr4:88991313:C:T	2	0.0941525	-0.355034	0.212102	0.0941525	-0.355034	0.212102	0	0.020265	0.886799	0	0.139531	0.424055	NA	NA	-0.37485	-0.309027
4	89024308	T	C	chr4:89024308:T:C	2	0.094183	-0.325409	0.194421	0.094183	-0.325409	0.194421	0	0.0309201	0.860419	0	0.137741	0.427616	NA	NA	-0.348573	-0.274953
4	88992399	C	T	chr4:88992399:C:T	2	0.0944712	-0.355042	0.212311	0.0944712	-0.355042	0.212311	0	0.0167844	0.896919	0	0.141998	0.417585	NA	NA	-0.373131	-0.313217
4	88991555	A	G	chr4:88991555:A:G	2	0.0946693	-0.354833	0.212314	0.0946693	-0.354833	0.212314	0	0.0172286	0.895571	0	0.141974	0.418715	NA	NA	-0.37316	-0.312458
4	88995588	T	G	chr4:88995588:T:G	2	0.0946967	-0.354804	0.212314	0.0946967	-0.354804	0.212314	0	0.0170784	0.896025	0	0.14209	0.418485	NA	NA	-0.373051	-0.312614
4	88991494	T	A	chr4:88991494:T:A	2	0.0947184	-0.35477	0.212308	0.0947184	-0.35477	0.212308	0	0.017216	0.895609	0	0.142038	0.418769	NA	NA	-0.37309	-0.312412
4	88991554	A	C	chr4:88991554:A:C	2	0.0947203	-0.35477	0.212309	0.0947203	-0.35477	0.212309	0	0.0172154	0.895611	0	0.142038	0.418781	NA	NA	-0.37309	-0.312412
4	88994853	T	G	chr4:88994853:T:G	2	0.0947237	-0.354763	0.212307	0.0947237	-0.354763	0.212307	0	0.0172281	0.895573	0	0.142038	0.418796	NA	NA	-0.37309	-0.312391
4	88995100	A	G	chr4:88995100:A:G	2	0.0948424	-0.354654	0.212318	0.0948424	-0.354654	0.212318	0	0.0174083	0.895031	0	0.142058	0.419367	NA	NA	-0.373075	-0.312053
4	88994208	T	C	chr4:88994208:T:C	2	0.0948576	-0.354635	0.212317	0.0948576	-0.354635	0.212317	0	0.0174735	0.894836	0	0.142038	0.419516	NA	NA	-0.37309	-0.311954
4	89884573	A	C	chr4:89884573:A:C	2	0.0949266	0.372697	0.223177	0.0949266	0.372697	0.223177	0	0.193697	0.659857	0	0.2567	0.192811	NA	NA	0.30599	0.517324
4	88996115	G	A	chr4:88996115:G:A	2	0.0949686	-0.354516	0.212317	0.0949686	-0.354516	0.212317	0	0.0177949	0.893879	0	0.141991	0.42025	NA	NA	-0.373141	-0.311447
4	89174318	C	A	chr4:89174318:C:A	2	0.0950737	0.392512	0.235147	0.326675	0.516112	0.526198	78.1502	4.5767	0.0324096	0.434637	0.936226	0.00668172	NA	NA	0.0233378	1.078
4	89781630	A	G	chr4:89781630:A:G	2	0.0951701	0.539084	0.32305	0.0951701	0.539084	0.32305	0	0.094509	0.758521	0	0.123638	0.475762	NA	NA	0.609377	0.39877
4	88978524	G	A	chr4:88978524:G:A	2	0.0957021	-0.352582	0.211627	0.0957021	-0.352582	0.211627	0	0.021551	0.883288	0	0.140244	0.4303	NA	NA	-0.372889	-0.305053
4	89259286	A	C	chr4:89259286:A:C	2	0.0959297	-0.337225	0.202548	0.1364	-0.361953	0.24303	25.1538	1.33607	0.247728	0.0324373	0.455233	0.0595302	NA	NA	-0.181609	-0.689459
4	89259338	G	A	chr4:89259338:G:A	2	0.0960644	-0.33948	0.203985	0.127126	-0.358307	0.234873	19.9217	1.24878	0.263786	0.0242618	0.445332	0.0637911	NA	NA	-0.187221	-0.68075
4	89782860	G	A	chr4:89782860:G:A	2	0.0965103	0.536718	0.322933	0.0965103	0.536718	0.322933	0	0.101161	0.750441	0	0.123548	0.483176	NA	NA	0.60948	0.391729
4	89783725	C	T	chr4:89783725:C:T	2	0.0965512	0.536643	0.322927	0.0965512	0.536643	0.322927	0	0.101359	0.750205	0	0.123542	0.48342	NA	NA	0.609472	0.39151
4	88992926	G	GAAGA	chr4:88992926:G:GAAGA	2	0.0966869	-0.352634	0.212286	0.0966869	-0.352634	0.212286	0	0.028313	0.866375	0	0.138922	0.439415	NA	NA	-0.376161	-0.298401
4	89021872	GA	G	chr4:89021872:GA:G	2	0.0969036	-0.323903	0.195116	0.0969036	-0.323903	0.195116	0	0.0536894	0.816763	0	0.132109	0.461638	NA	NA	-0.354396	-0.256872
4	89469736	G	A	chr4:89469736:G:A	2	0.0969311	-0.339955	0.204803	0.0969311	-0.339955	0.204803	0	0.0593836	0.807473	0	0.131941	0.460289	NA	NA	-0.374208	-0.267237
4	88970047	T	C	chr4:88970047:T:C	2	0.0972406	-0.352496	0.212554	0.0972406	-0.352496	0.212554	0	0.00194479	0.964825	0	0.157935	0.383867	NA	NA	-0.358626	-0.338163
4	88979566	T	C	chr4:88979566:T:C	2	0.0973062	-0.350506	0.211396	0.0973062	-0.350506	0.211396	0	0.0234313	0.878341	0	0.142226	0.431466	NA	NA	-0.371898	-0.301558
4	90370786	G	T	chr4:90370786:G:T	2	0.097514	-0.504878	0.304689	0.097514	-0.504878	0.304689	0	0.216003	0.642102	0	0.104469	0.568148	NA	NA	-0.604171	-0.302922
4	88975242	T	C	chr4:88975242:T:C	2	0.0978704	-0.351316	0.212241	0.0978704	-0.351316	0.212241	0	0.00333105	0.953975	0	0.156993	0.38957	NA	NA	-0.359361	-0.332664
4	89102325	TA	T	chr4:89102325:TA:T	2	0.0984422	0.34032	0.205949	0.147417	0.328305	0.226618	14.275	1.16652	0.280117	0.0161484	0.0484426	0.959666	NA	NA	0.49398	0.0183249
4	89107502	A	G	chr4:89107502:A:G	2	0.0984745	-0.362392	0.219326	0.0984745	-0.362392	0.219326	0	0.002369	0.96118	0	0.164431	0.371257	NA	NA	-0.36971	-0.34682
4	88976208	A	G	chr4:88976208:A:G	2	0.0987433	-0.350368	0.212219	0.0987433	-0.350368	0.212219	0	0.00407221	0.949118	0	0.1571	0.393572	NA	NA	-0.359265	-0.329754
4	89297160	T	C	chr4:89297160:T:C	2	0.0989906	0.359916	0.218162	0.226774	0.453229	0.374969	60.5125	2.53245	0.111527	0.174651	0.605924	0.0255233	NA	NA	0.134239	0.894001
4	88962667	G	A	chr4:88962667:G:A	2	0.0990017	0.326609	0.197979	0.0990017	0.326609	0.197979	0	0.0634891	0.801064	0	0.130168	0.481907	NA	NA	0.359761	0.251545
4	88964837	G	A	chr4:88964837:G:A	2	0.0992348	0.326311	0.197935	0.0992348	0.326311	0.197935	0	0.0644826	0.799546	0	0.13017	0.483123	NA	NA	0.359729	0.250713
4	89103170	G	A	chr4:89103170:G:A	2	0.099288	0.338732	0.205502	0.135967	0.329671	0.221111	11.0718	1.1245	0.288951	0.0119988	0.0501337	0.94673	NA	NA	0.489674	0.0241137
4	89257698	A	T	chr4:89257698:A:T	2	0.0993135	-0.337535	0.204791	0.0993135	-0.337535	0.204791	0	0.885336	0.346744	0	0.396315	0.0895531	NA	NA	-0.208872	-0.626122
4	88975741	G	A	chr4:88975741:G:A	2	0.0993242	-0.349787	0.212232	0.0993242	-0.349787	0.212232	0	0.00377299	0.951021	0	0.158202	0.393271	NA	NA	-0.358353	-0.329947
4	89252300	T	C	chr4:89252300:T:C	2	0.099481	-0.337885	0.205105	0.099481	-0.337885	0.205105	0	0.870685	0.350766	0	0.398089	0.0902203	NA	NA	-0.208973	-0.622017
4	89256916	C	G	chr4:89256916:C:G	2	0.0997061	-0.337977	0.205297	0.0997061	-0.337977	0.205297	0	0.488074	0.484788	0	0.327237	0.134611	NA	NA	-0.242004	-0.552317
4	89468030	C	T	chr4:89468030:C:T	2	0.100076	-0.336942	0.204892	0.100076	-0.336942	0.204892	0	0.081038	0.775896	0	0.129333	0.486217	NA	NA	-0.377	-0.252015
4	89013494	TAC	T	chr4:89013494:TAC:T	2	0.10034	0.429123	0.261149	0.10034	0.429123	0.261149	0	0.309228	0.578154	0	0.30892	0.160016	NA	NA	0.32595	0.633528
4	89887767	T	C	chr4:89887767:T:C	2	0.100418	0.367004	0.223398	0.100418	0.367004	0.223398	0	0.186547	0.665806	0	0.263949	0.200668	NA	NA	0.301555	0.509251
4	89253195	G	C	chr4:89253195:G:C	2	0.100593	-0.337185	0.205352	0.100593	-0.337185	0.205352	0	0.48158	0.487707	0	0.327495	0.136328	NA	NA	-0.24189	-0.550291
4	88928713	G	GT	chr4:88928713:G:GT	2	0.100621	0.43321	0.263855	0.100621	0.43321	0.263855	0	0.533282	0.46523	0	0.384218	0.115906	NA	NA	0.287704	0.688366
4	89072308	C	T	chr4:89072308:C:T	2	0.100728	0.35554	0.216616	0.100728	0.35554	0.216616	0	0.24512	0.620532	0	0.100985	0.617651	NA	NA	0.427101	0.194815
4	89296868	G	T	chr4:89296868:G:T	2	0.100871	0.357874	0.21813	0.226567	0.449365	0.371606	59.843	2.49023	0.114555	0.169787	0.606205	0.0266059	NA	NA	0.134115	0.887402
4	89253817	T	C	chr4:89253817:T:C	2	0.100873	-0.337181	0.205518	0.100873	-0.337181	0.205518	0	0.678348	0.410156	0	0.37087	0.108957	NA	NA	-0.222277	-0.586537
4	90017664	G	T	chr4:90017664:G:T	2	0.101001	0.428289	0.261149	0.101001	0.428289	0.261149	0	0.907352	0.340818	0	0.412491	0.087195	NA	NA	0.258915	0.793635
4	88929112	A	G	chr4:88929112:A:G	2	0.101026	0.432699	0.263857	0.101026	0.432699	0.263857	0	0.534478	0.46473	0	0.385429	0.116005	NA	NA	0.286997	0.688087
4	88928717	G	C	chr4:88928717:G:C	2	0.101055	0.432622	0.263832	0.101055	0.432622	0.263832	0	0.535069	0.464483	0	0.38558	0.115961	NA	NA	0.286868	0.688154
4	89320908	G	A	chr4:89320908:G:A	2	0.101434	-0.451063	0.275384	0.101434	-0.451063	0.275384	0	0.135736	0.712557	0	0.118629	0.535871	NA	NA	-0.520311	-0.302413
4	90013422	G	A	chr4:90013422:G:A	2	0.101505	0.427759	0.261211	0.101505	0.427759	0.261211	0	0.910288	0.340038	0	0.414045	0.0872248	NA	NA	0.258102	0.793851
4	88948767	G	A	chr4:88948767:G:A	2	0.102001	-0.330227	0.201946	0.102001	-0.330227	0.201946	0	0.0613142	0.804431	0	0.130745	0.501555	NA	NA	-0.36219	-0.251995
4	89824779	C	T	chr4:89824779:C:T	2	0.10204	0.334587	0.204635	0.10204	0.334587	0.204635	0	0.00958274	0.922018	0	0.159039	0.402917	NA	NA	0.348167	0.305037
4	89004169	C	T	chr4:89004169:C:T	2	0.102423	-0.332223	0.203416	0.102423	-0.332223	0.203416	0	0.0181472	0.89284	0	0.198052	0.310426	NA	NA	-0.314068	-0.373584
4	88961439	T	C	chr4:88961439:T:C	2	0.102664	0.323135	0.197991	0.102664	0.323135	0.197991	0	0.0821473	0.774408	0	0.129009	0.506437	NA	NA	0.360835	0.237718
4	89828874	C	T	chr4:89828874:C:T	2	0.102877	0.332502	0.203856	0.102877	0.332502	0.203856	0	0.00845904	0.926719	0	0.160238	0.403844	NA	NA	0.345128	0.30466
4	89209340	A	G	chr4:89209340:A:G	2	0.103044	-0.569724	0.349466	0.103044	-0.569724	0.349466	0	0.00720913	0.932336	0	0.159217	0.408436	NA	NA	-0.589292	-0.524731
4	89822180	C	T	chr4:89822180:C:T	2	0.10321	0.330808	0.203013	0.10321	0.330808	0.203013	0	0.00392967	0.950016	0	0.164732	0.393235	NA	NA	0.339319	0.311779
4	88951941	A	G	chr4:88951941:A:G	2	0.103254	-0.329152	0.202023	0.103254	-0.329152	0.202023	0	0.0597002	0.80697	0	0.132533	0.501542	NA	NA	-0.360725	-0.251979
4	89004981	GTT	G	chr4:89004981:GTT:G	2	0.103561	-0.3317	0.203768	0.103561	-0.3317	0.203768	0	0.0314018	0.859347	0	0.208214	0.29483	NA	NA	-0.307744	-0.386127
4	89823842	C	T	chr4:89823842:C:T	2	0.103596	0.528827	0.324899	0.103596	0.528827	0.324899	0	0.140673	0.707612	0	0.12116	0.53351	NA	NA	0.61372	0.353908
4	89827044	T	A	chr4:89827044:T:A	2	0.103738	0.332976	0.204657	0.103738	0.332976	0.204657	0	0.0120677	0.912526	0	0.158988	0.411191	NA	NA	0.348212	0.299801
4	88951025	G	A	chr4:88951025:G:A	2	0.10414	-0.32672	0.201046	0.10414	-0.32672	0.201046	0	0.0665948	0.796361	0	0.132836	0.503039	NA	NA	-0.360464	-0.246951
4	89263306	A	C	chr4:89263306:A:C	2	0.104238	0.348175	0.214308	0.104238	0.348175	0.214308	0	0.242076	0.62271	0	0.288667	0.185159	NA	NA	0.275802	0.501797
4	89321183	C	A	chr4:89321183:C:A	2	0.104328	-0.451744	0.27813	0.104328	-0.451744	0.27813	0	0.159627	0.6895	0	0.116453	0.563701	NA	NA	-0.526731	-0.287073
4	88968253	T	A	chr4:88968253:T:A	2	0.104649	0.462515	0.285024	0.104649	0.462515	0.285024	0	0.524939	0.468743	0	0.0796468	0.769244	NA	NA	0.599521	0.151248
4	89256980	T	C	chr4:89256980:T:C	2	0.104819	-0.336786	0.207645	0.104819	-0.336786	0.207645	0	0.581368	0.445776	0	0.35841	0.123801	NA	NA	-0.230014	-0.571554
4	89005042	C	T	chr4:89005042:C:T	2	0.104908	-0.329928	0.203469	0.104908	-0.329928	0.203469	0	0.0199687	0.887625	0	0.202816	0.310796	NA	NA	-0.310873	-0.373313
4	88947927	C	T	chr4:88947927:C:T	2	0.105031	-0.324706	0.20032	0.105031	-0.324706	0.20032	0	0.0630778	0.801696	0	0.134307	0.503037	NA	NA	-0.35726	-0.246953
4	89828644	TA	T	chr4:89828644:TA:T	2	0.105152	0.332081	0.204941	0.105152	0.332081	0.204941	0	0.0136392	0.907029	0	0.159006	0.418116	NA	NA	0.348235	0.296619
4	89007338	T	C	chr4:89007338:T:C	2	0.105443	-0.328682	0.203013	0.105443	-0.328682	0.203013	0	0.0181772	0.892752	0	0.202478	0.313709	NA	NA	-0.310521	-0.369933
4	89823945	G	A	chr4:89823945:G:A	2	0.105544	0.32875	0.203114	0.105544	0.32875	0.203114	0	0.0065437	0.935527	0	0.16473	0.404134	NA	NA	0.339768	0.304248
4	89467843	A	G	chr4:89467843:A:G	2	0.105565	0.339255	0.209617	0.105565	0.339255	0.209617	0	0.312527	0.576134	0	0.0981542	0.657454	NA	NA	0.41849	0.165945
4	89004659	C	G	chr4:89004659:C:G	2	0.105701	-0.329187	0.203476	0.105701	-0.329187	0.203476	0	0.018398	0.892106	0	0.202775	0.314074	NA	NA	-0.310899	-0.370838
4	88989126	T	C	chr4:88989126:T:C	2	0.105715	-0.343572	0.212376	0.105715	-0.343572	0.212376	0	0.0114537	0.914771	0	0.158203	0.424701	NA	NA	-0.358492	-0.308947
4	89009162	A	G	chr4:89009162:A:G	2	0.106534	-0.328306	0.203415	0.106534	-0.328306	0.203415	0	0.0189303	0.890567	0	0.204402	0.314141	NA	NA	-0.309749	-0.370516
4	89008103	C	T	chr4:89008103:C:T	2	0.106712	-0.328126	0.203407	0.106712	-0.328126	0.203407	0	0.0190075	0.890345	0	0.204683	0.314278	NA	NA	-0.309534	-0.370425
4	89103642	A	G	chr4:89103642:A:G	2	0.106751	-0.355099	0.220152	0.106751	-0.355099	0.220152	0	0.00686732	0.933955	0	0.168581	0.398439	NA	NA	-0.36762	-0.328517
4	89007052	T	C	chr4:89007052:T:C	2	0.106769	-0.328083	0.203413	0.106769	-0.328083	0.203413	0	0.0193067	0.889491	0	0.204969	0.313923	NA	NA	-0.309345	-0.370716
4	88961961	C	T	chr4:88961961:C:T	2	0.106789	0.319358	0.198015	0.106789	0.319358	0.198015	0	0.0943249	0.758749	0	0.130182	0.524469	NA	NA	0.35975	0.227794
4	89007381	C	T	chr4:89007381:C:T	2	0.106806	-0.32804	0.203408	0.106806	-0.32804	0.203408	0	0.0190655	0.890179	0	0.204853	0.314307	NA	NA	-0.309419	-0.370403
4	89008459	T	G	chr4:89008459:T:G	2	0.106833	-0.328031	0.203418	0.106833	-0.328031	0.203418	0	0.0191749	0.889866	0	0.204987	0.314149	NA	NA	-0.309354	-0.370513
4	89469131	G	A	chr4:89469131:G:A	2	0.107758	0.337661	0.209942	0.107758	0.337661	0.209942	0	0.307789	0.57904	0	0.100446	0.657848	NA	NA	0.416579	0.165761
4	89466358	A	G	chr4:89466358:A:G	2	0.107848	-0.329698	0.205044	0.107848	-0.329698	0.205044	0	0.041453	0.838666	0	0.149681	0.457737	NA	NA	-0.358374	-0.268922
4	89470849	A	G	chr4:89470849:A:G	2	0.107998	0.337367	0.209903	0.107998	0.337367	0.209903	0	0.308637	0.578518	0	0.100573	0.658395	NA	NA	0.41643	0.165374
4	89050706	T	A	chr4:89050706:T:A	2	0.108025	0.348626	0.216924	0.108025	0.348626	0.216924	0	0.148576	0.6999	0	0.120301	0.572778	NA	NA	0.403842	0.222007
4	89470151	T	C	chr4:89470151:T:C	2	0.108171	0.337198	0.2099	0.108171	0.337198	0.2099	0	0.309888	0.577749	0	0.100574	0.659435	NA	NA	0.416413	0.164844
4	89027746	G	A	chr4:89027746:G:A	2	0.108184	0.348471	0.216926	0.108184	0.348471	0.216926	0	0.148473	0.699998	0	0.120458	0.573011	NA	NA	0.403664	0.221885
4	89008000	TC	T	chr4:89008000:TC:T	2	0.108387	-0.326642	0.203454	0.108387	-0.326642	0.203454	0	0.0199461	0.887688	0	0.207378	0.315408	NA	NA	-0.307622	-0.370051
4	88980589	ATATAAT	A	chr4:88980589:ATATAAT:A	2	0.108917	-0.34037	0.212322	0.108917	-0.34037	0.212322	0	0.0184482	0.89196	0	0.157093	0.443846	NA	NA	-0.359287	-0.296407
4	88981158	A	AC	chr4:88981158:A:AC	2	0.109013	-0.340271	0.212319	0.109013	-0.340271	0.212319	0	0.0184943	0.891826	0	0.157178	0.444049	NA	NA	-0.359213	-0.296257
4	88997752	C	T	chr4:88997752:C:T	2	0.10986	-0.51909	0.32467	0.10986	-0.51909	0.32467	0	0.26542	0.606421	0	0.1048	0.662314	NA	NA	-0.627423	-0.26083
4	88984321	A	G	chr4:88984321:A:G	2	0.11001	-0.3394	0.212371	0.11001	-0.3394	0.212371	0	0.0187166	0.891182	0	0.15822	0.445669	NA	NA	-0.358473	-0.295141
4	89011122	G	A	chr4:89011122:G:A	2	0.110019	0.32332	0.202315	0.110019	0.32332	0.202315	0	0.558193	0.454989	0	0.348275	0.135144	NA	NA	0.225815	0.557641
4	88984189	A	T	chr4:88984189:A:T	2	0.110022	-0.339391	0.212372	0.110022	-0.339391	0.212372	0	0.0186998	0.891231	0	0.158244	0.445656	NA	NA	-0.358455	-0.295151
4	89898003	T	C	chr4:89898003:T:C	2	0.110415	-0.312226	0.19559	0.110415	-0.312226	0.19559	0	0.236852	0.626489	0	0.110398	0.62666	NA	NA	-0.376193	-0.170577
4	88989442	A	C	chr4:88989442:A:C	2	0.110541	-0.338912	0.212382	0.110541	-0.338912	0.212382	0	0.019747	0.888246	0	0.158212	0.448284	NA	NA	-0.358505	-0.293451
4	88987157	A	G	chr4:88987157:A:G	2	0.110577	-0.338857	0.212369	0.110577	-0.338857	0.212369	0	0.0197126	0.888343	0	0.158273	0.448271	NA	NA	-0.358432	-0.293439
4	88987098	A	G	chr4:88987098:A:G	2	0.110579	-0.33885	0.212366	0.110579	-0.33885	0.212366	0	0.0197286	0.888298	0	0.158264	0.448311	NA	NA	-0.358432	-0.293413
4	88984883	A	G	chr4:88984883:A:G	2	0.110598	-0.338831	0.212366	0.110598	-0.338831	0.212366	0	0.0197658	0.888193	0	0.158264	0.448403	NA	NA	-0.358432	-0.293352
4	89332462	G	A	chr4:89332462:G:A	2	0.110882	-0.416602	0.261317	0.110882	-0.416602	0.261317	0	0.0318626	0.85833	0	0.167562	0.413455	NA	NA	-0.451802	-0.35479
4	89331862	G	A	chr4:89331862:G:A	2	0.111126	-0.443348	0.278284	0.111126	-0.443348	0.278284	0	0.175984	0.674847	0	0.119199	0.592598	NA	NA	-0.521219	-0.268334
4	89897065	C	G	chr4:89897065:C:G	2	0.111949	-0.313998	0.197546	0.111949	-0.313998	0.197546	0	0.240179	0.624077	0	0.110436	0.640038	NA	NA	-0.377992	-0.167533
4	89896697	A	G	chr4:89896697:A:G	2	0.11208	-0.313886	0.197548	0.11208	-0.313886	0.197548	0	0.240348	0.623955	0	0.110525	0.640345	NA	NA	-0.377906	-0.167375
4	89034472	G	A	chr4:89034472:G:A	2	0.112131	0.343514	0.216225	0.112131	0.343514	0.216225	0	0.15541	0.693418	0	0.122824	0.584887	NA	NA	0.399786	0.214392
4	89164009	C	A	chr4:89164009:C:A	2	0.11228	-0.373501	0.235198	0.11228	-0.373501	0.235198	0	0.690437	0.406016	0	0.383323	0.117356	NA	NA	-0.245251	-0.671307
4	89874653	C	A	chr4:89874653:C:A	2	0.112751	-0.320629	0.202169	0.112751	-0.320629	0.202169	0	0.00270197	0.958544	0	0.192777	0.364694	NA	NA	-0.313815	-0.336836
4	88949813	C	T	chr4:88949813:C:T	2	0.113005	-0.3204	0.202166	0.113005	-0.3204	0.202166	0	0.0976666	0.754648	0	0.132562	0.555747	NA	NA	-0.360722	-0.221403
4	89833141	T	C	chr4:89833141:T:C	2	0.113255	0.324078	0.204629	0.113255	0.324078	0.204629	0	0.0132234	0.908451	0	0.168253	0.429937	NA	NA	0.339925	0.289138
4	89472494	A	G	chr4:89472494:A:G	2	0.11332	-0.327779	0.207004	0.11332	-0.327779	0.207004	0	0.108439	0.741929	0	0.133424	0.546554	NA	NA	-0.373131	-0.225321
4	89843159	T	C	chr4:89843159:T:C	2	0.113525	0.513565	0.324518	0.113525	0.513565	0.324518	0	0.0980514	0.754181	0	0.140409	0.512464	NA	NA	0.585108	0.369233
4	88995073	T	C	chr4:88995073:T:C	2	0.113801	-0.336197	0.212603	0.113801	-0.336197	0.212603	0	0.0172927	0.895378	0	0.163579	0.447454	NA	NA	-0.354602	-0.293728
4	88994656	A	T	chr4:88994656:A:T	2	0.114254	-0.335775	0.212602	0.114254	-0.335775	0.212602	0	0.0182275	0.892604	0	0.163505	0.449823	NA	NA	-0.354672	-0.292177
4	89685926	G	C	chr4:89685926:G:C	2	0.11449	0.522891	0.331294	0.11449	0.522891	0.331294	0	0.875446	0.349452	0	0.439891	0.0960458	NA	NA	0.310287	0.974835
4	88948181	T	C	chr4:88948181:T:C	2	0.114676	-0.316211	0.200448	0.114676	-0.316211	0.200448	0	0.1006	0.751111	0	0.134307	0.555716	NA	NA	-0.35726	-0.217742
4	89834758	G	A	chr4:89834758:G:A	2	0.114815	0.323101	0.204894	0.114815	0.323101	0.204894	0	0.0126879	0.910315	0	0.170627	0.430334	NA	NA	0.338673	0.288895
4	89295596	T	G	chr4:89295596:T:G	2	0.115473	0.341487	0.216946	0.270128	0.45446	0.412109	67.4905	3.07602	0.0794546	0.233241	0.719039	0.0198586	NA	NA	0.0931923	0.924565
4	89257520	C	T	chr4:89257520:C:T	2	0.115541	-0.323837	0.205771	0.115541	-0.323837	0.205771	0	0.681035	0.409231	0	0.38688	0.120635	NA	NA	-0.21276	-0.583444
4	88976222	C	T	chr4:88976222:C:T	2	0.119197	0.448305	0.287716	0.119197	0.448305	0.287716	0	0.474734	0.490817	0	0.0932588	0.770144	NA	NA	0.580664	0.151395
4	89185780	C	G	chr4:89185780:C:G	2	0.119378	0.308787	0.198272	0.119378	0.308787	0.198272	0	0.900582	0.342626	0	0.419757	0.101932	NA	NA	0.189441	0.605433
4	89836243	G	C	chr4:89836243:G:C	2	0.119966	-0.311225	0.200155	0.119966	-0.311225	0.200155	0	0.0167264	0.897096	0	0.172102	0.450275	NA	NA	-0.328484	-0.272399
4	89835399	C	G	chr4:89835399:C:G	2	0.121091	0.31651	0.204172	0.121091	0.31651	0.204172	0	0.0352566	0.851059	0	0.16516	0.474241	NA	NA	0.342545	0.260059
4	89849104	T	C	chr4:89849104:T:C	2	0.121658	-0.306387	0.197943	0.121658	-0.306387	0.197943	0	0.00701776	0.933238	0	0.21342	0.355199	NA	NA	-0.295404	-0.331423
4	89109713	T	C	chr4:89109713:T:C	2	0.121703	0.337125	0.217828	0.121703	0.337125	0.217828	0	0.612583	0.433817	0	0.0849401	0.841268	NA	NA	0.449787	0.0791283
4	89109215	A	G	chr4:89109215:A:G	2	0.121748	0.337079	0.217825	0.121748	0.337079	0.217825	0	0.612931	0.433686	0	0.0849463	0.841488	NA	NA	0.449773	0.0790157
4	89992075	T	C	chr4:89992075:T:C	2	0.122154	-0.324522	0.209938	0.256026	-0.396197	0.348816	59.7965	2.48734	0.114765	0.14829	0.719026	0.0293425	NA	NA	-0.0922579	-0.796517
4	88970446	T	G	chr4:88970446:T:G	2	0.122201	0.430542	0.27856	0.122201	0.430542	0.27856	0	0.571187	0.449788	0	0.0883588	0.812864	NA	NA	0.572366	0.11803
4	89540162	T	C	chr4:89540162:T:C	2	0.122609	0.31474	0.203858	0.122609	0.31474	0.203858	0	0.351327	0.553363	0	0.366533	0.165899	NA	NA	0.22726	0.481641
4	89992998	A	G	chr4:89992998:A:G	2	0.122758	-0.323817	0.209821	0.255188	-0.3945	0.34671	59.3775	2.46169	0.116653	0.145529	0.717358	0.0299453	NA	NA	-0.0927906	-0.792922
4	88985838	C	T	chr4:88985838:C:T	2	0.123453	0.444438	0.288513	0.123453	0.444438	0.288513	0	0.443331	0.505519	0	0.0988158	0.761975	NA	NA	0.572911	0.157196
4	89259783	A	C	chr4:89259783:A:C	2	0.123463	-0.314425	0.204119	0.156451	-0.33348	0.235324	20.0616	1.25096	0.263369	0.0245322	0.508744	0.0742195	NA	NA	-0.162136	-0.656675
4	89203407	C	G	chr4:89203407:C:G	2	0.124092	0.336081	0.218544	0.214767	0.398383	0.321131	47.2749	1.89663	0.168456	0.102069	0.593676	0.0461287	NA	NA	0.139305	0.796429
4	90150510	G	T	chr4:90150510:G:T	2	0.124183	0.387272	0.251892	0.152139	0.407279	0.284409	17.2067	1.20783	0.271763	0.0310257	0.5015	0.0773455	NA	NA	0.203286	0.803806
4	89837794	A	G	chr4:89837794:A:G	2	0.124253	0.304386	0.198018	0.124253	0.304386	0.198018	0	0.0148676	0.902952	0	0.179482	0.447949	NA	NA	0.320681	0.26861
4	89546320	C	T	chr4:89546320:C:T	2	0.12426	0.318795	0.207395	0.12426	0.318795	0.207395	0	0.392055	0.531221	0	0.372642	0.161512	NA	NA	0.226688	0.50188
4	90148935	G	A	chr4:90148935:G:A	2	0.124316	0.387217	0.251946	0.152064	0.407056	0.284201	17.0857	1.20606	0.272113	0.0307675	0.501682	0.0774903	NA	NA	0.203264	0.803394
4	90162431	C	G	chr4:90162431:C:G	2	0.1245	0.387103	0.251995	0.151637	0.406531	0.283539	16.7302	1.20092	0.273139	0.030029	0.500837	0.0779312	NA	NA	0.203655	0.802805
4	89842209	C	A	chr4:89842209:C:A	2	0.124647	-0.30718	0.200045	0.124647	-0.30718	0.200045	0	0.012362	0.91147	0	0.18019	0.448575	NA	NA	-0.321973	-0.273738
4	89263183	G	A	chr4:89263183:G:A	2	0.124658	-0.315767	0.205643	0.124658	-0.315767	0.205643	0	0.482827	0.487145	0	0.368821	0.153917	NA	NA	-0.221442	-0.532234
4	90159525	T	G	chr4:90159525:T:G	2	0.124864	0.386354	0.25175	0.152878	0.406443	0.284338	17.2231	1.20807	0.271715	0.0310602	0.502284	0.0776612	NA	NA	0.202712	0.803279
4	89839732	C	T	chr4:89839732:C:T	2	0.124944	-0.306924	0.200036	0.124944	-0.306924	0.200036	0	0.0103032	0.91915	0	0.182212	0.444343	NA	NA	-0.320422	-0.27638
4	90020200	A	G	chr4:90020200:A:G	2	0.12499	0.388209	0.253043	0.165872	0.417509	0.301323	24.3034	1.32106	0.250401	0.048181	0.523935	0.0706192	NA	NA	0.193931	0.82361
4	90138361	A	G	chr4:90138361:A:G	2	0.12499	0.392573	0.255888	0.161197	0.41793	0.298296	21.7911	1.27863	0.258155	0.0423891	0.523401	0.0725178	NA	NA	0.197065	0.820804
4	89843037	G	A	chr4:89843037:G:A	2	0.124995	-0.306851	0.200015	0.124995	-0.306851	0.200015	0	0.0106603	0.917766	0	0.181934	0.445339	NA	NA	-0.320577	-0.27578
4	89840795	G	A	chr4:89840795:G:A	2	0.125018	-0.306863	0.200035	0.125018	-0.306863	0.200035	0	0.0102976	0.919172	0	0.182299	0.444432	NA	NA	-0.320357	-0.276327
4	89994518	A	G	chr4:89994518:A:G	2	0.125286	-0.320359	0.208981	0.233521	-0.377451	0.316829	52.0714	2.08644	0.148613	0.107415	0.669716	0.0391473	NA	NA	-0.108843	-0.751158
4	90144201	T	C	chr4:90144201:T:C	2	0.125351	0.386515	0.25218	0.153738	0.406741	0.285142	17.4323	1.21113	0.271109	0.0315466	0.505489	0.0774849	NA	NA	0.201736	0.803345
4	89844129	A	G	chr4:89844129:A:G	2	0.125355	-0.30655	0.20001	0.125355	-0.30655	0.20001	0	0.00659051	0.935297	0	0.215413	0.364881	NA	NA	-0.295945	-0.33141
4	89838405	C	T	chr4:89838405:C:T	2	0.125362	-0.306659	0.200084	0.125362	-0.306659	0.200084	0	0.0110273	0.916367	0	0.181951	0.44693	NA	NA	-0.320615	-0.275027
4	89842552	A	C	chr4:89842552:A:C	2	0.125364	-0.306514	0.19999	0.125364	-0.306514	0.19999	0	0.0111467	0.915917	0	0.181958	0.446867	NA	NA	-0.320552	-0.274756
4	89842359	A	T	chr4:89842359:A:T	2	0.1254	-0.306485	0.199991	0.1254	-0.306485	0.199991	0	0.0111531	0.915893	0	0.181995	0.446926	NA	NA	-0.320528	-0.274719
4	89843548	C	T	chr4:89843548:C:T	2	0.1254	-0.306487	0.199992	0.1254	-0.306487	0.199992	0	0.0111383	0.915949	0	0.182006	0.446895	NA	NA	-0.32052	-0.274741
4	90142596	G	A	chr4:90142596:G:A	2	0.125426	0.386451	0.252188	0.153856	0.406709	0.285201	17.4552	1.21146	0.271042	0.0315999	0.505683	0.0774937	NA	NA	0.201648	0.803369
4	89844072	G	A	chr4:89844072:G:A	2	0.125717	-0.306088	0.199899	0.125717	-0.306088	0.199899	0	0.00689536	0.933821	0	0.216117	0.364731	NA	NA	-0.295255	-0.331523
4	89843901	C	T	chr4:89843901:C:T	2	0.125748	-0.306088	0.199916	0.125748	-0.306088	0.199916	0	0.00692402	0.933684	0	0.216216	0.364644	NA	NA	-0.29523	-0.331574
4	89844595	G	A	chr4:89844595:G:A	2	0.125829	-0.305991	0.199895	0.125829	-0.305991	0.199895	0	0.00689441	0.933826	0	0.216255	0.36487	NA	NA	-0.295159	-0.331424
4	90020780	T	C	chr4:90020780:T:C	2	0.125995	0.387155	0.253028	0.16528	0.41523	0.299258	23.4319	1.30603	0.253115	0.0459134	0.523854	0.0718215	NA	NA	0.193967	0.819977
4	89854568	T	G	chr4:89854568:T:G	2	0.126066	-0.305827	0.199913	0.126066	-0.305827	0.199913	0	0.00464069	0.945688	0	0.213457	0.371958	NA	NA	-0.296944	-0.326706
4	89180641	G	A	chr4:89180641:G:A	2	0.126211	0.360062	0.235456	0.371688	0.490382	0.548946	79.8997	4.97504	0.0257156	0.483259	0.927095	0.00687567	NA	NA	-0.0267573	1.07309
4	89853777	G	T	chr4:89853777:G:T	2	0.126393	-0.305569	0.199917	0.126393	-0.305569	0.199917	0	0.00489169	0.944241	0	0.214229	0.371532	NA	NA	-0.296449	-0.327006
4	89855014	G	A	chr4:89855014:G:A	2	0.126399	-0.305562	0.199915	0.126399	-0.305562	0.199915	0	0.00491943	0.944083	0	0.21428	0.371442	NA	NA	-0.296416	-0.327059
4	89837238	G	C	chr4:89837238:G:C	2	0.12644	-0.305972	0.200205	0.12644	-0.305972	0.200205	0	0.0110429	0.916308	0	0.183121	0.448433	NA	NA	-0.319946	-0.274297
4	89179182	A	G	chr4:89179182:A:G	2	0.126444	0.359878	0.23548	0.371829	0.490016	0.548698	79.8801	4.97021	0.0257875	0.482705	0.92677	0.00690549	NA	NA	-0.026882	1.07247
4	89845835	T	C	chr4:89845835:T:C	2	0.126481	-0.305484	0.199908	0.126481	-0.305484	0.199908	0	0.00604935	0.938005	0	0.216007	0.367969	NA	NA	-0.295337	-0.329309
4	89854894	A	G	chr4:89854894:A:G	2	0.126521	-0.305468	0.199918	0.126521	-0.305468	0.199918	0	0.00482189	0.94464	0	0.214293	0.371897	NA	NA	-0.296413	-0.326751
4	90018300	G	A	chr4:90018300:G:A	2	0.126529	0.389142	0.254685	0.174759	0.424965	0.313149	28.0969	1.39076	0.238277	0.0598276	0.533131	0.0677412	NA	NA	0.190347	0.842931
4	89844868	C	T	chr4:89844868:C:T	2	0.12653	-0.305428	0.199897	0.12653	-0.305428	0.199897	0	0.00578673	0.939363	0	0.215717	0.368796	NA	NA	-0.295505	-0.32873
4	89844918	C	T	chr4:89844918:C:T	2	0.126547	-0.305429	0.199906	0.126547	-0.305429	0.199906	0	0.00578338	0.93938	0	0.215745	0.368804	NA	NA	-0.295507	-0.328723
4	89853152	A	G	chr4:89853152:A:G	2	0.126568	-0.305422	0.199913	0.126568	-0.305422	0.199913	0	0.00487152	0.944356	0	0.214421	0.371794	NA	NA	-0.296321	-0.326814
4	89854772	G	A	chr4:89854772:G:A	2	0.126578	-0.305409	0.199909	0.126578	-0.305409	0.199909	0	0.00485346	0.944459	0	0.214408	0.371865	NA	NA	-0.296325	-0.326761
4	89854340	T	A	chr4:89854340:T:A	2	0.126583	-0.305406	0.19991	0.126583	-0.305406	0.19991	0	0.00485505	0.94445	0	0.214417	0.371865	NA	NA	-0.29632	-0.326761
4	89842980	G	A	chr4:89842980:G:A	2	0.126595	-0.305636	0.200067	0.126595	-0.305636	0.200067	0	0.0126921	0.910301	0	0.181912	0.45244	NA	NA	-0.320606	-0.2717
4	89854610	C	G	chr4:89854610:C:G	2	0.126624	-0.305384	0.199917	0.126624	-0.305384	0.199917	0	0.00484661	0.944498	0	0.214463	0.371925	NA	NA	-0.296305	-0.32672
4	89851751	C	G	chr4:89851751:C:G	2	0.12663	-0.305372	0.199913	0.12663	-0.305372	0.199913	0	0.00492944	0.944027	0	0.21458	0.371688	NA	NA	-0.296217	-0.326891
4	89845912	G	A	chr4:89845912:G:A	2	0.126717	-0.305275	0.199895	0.126717	-0.305275	0.199895	0	0.00584692	0.939049	0	0.216032	0.368838	NA	NA	-0.2953	-0.328697
4	89846208	C	T	chr4:89846208:C:T	2	0.126717	-0.305271	0.199892	0.126717	-0.305271	0.199892	0	0.00584874	0.93904	0	0.21603	0.368838	NA	NA	-0.295295	-0.328697
4	89852637	AC	A	chr4:89852637:AC:A	2	0.126721	-0.305398	0.199977	0.126721	-0.305398	0.199977	0	0.00480217	0.944753	0	0.214524	0.372174	NA	NA	-0.296358	-0.326642
4	89853464	A	T	chr4:89853464:A:T	2	0.126744	-0.305282	0.199913	0.126744	-0.305282	0.199913	0	0.00490189	0.944183	0	0.214685	0.371904	NA	NA	-0.296152	-0.32674
4	89845079	T	C	chr4:89845079:T:C	2	0.126754	-0.305262	0.199906	0.126754	-0.305262	0.199906	0	0.00586205	0.93897	0	0.216108	0.368815	NA	NA	-0.295273	-0.328714
4	90365111	G	C	chr4:90365111:G:C	2	0.1268	-0.355721	0.232978	0.1268	-0.355721	0.232978	0	0.810503	0.367972	0	0.453388	0.10825	NA	NA	-0.211834	-0.661469
4	89851734	G	C	chr4:89851734:G:C	2	0.126871	-0.305283	0.199982	0.126871	-0.305283	0.199982	0	0.00479303	0.944805	0	0.214498	0.372784	NA	NA	-0.296264	-0.326536
4	89848328	T	C	chr4:89848328:T:C	2	0.126886	-0.305153	0.199904	0.126886	-0.305153	0.199904	0	0.00536914	0.941588	0	0.21557	0.370511	NA	NA	-0.295596	-0.327603
4	89846726	C	T	chr4:89846726:C:T	2	0.12695	-0.305086	0.199894	0.12695	-0.305086	0.199894	0	0.00562355	0.940222	0	0.21602	0.369777	NA	NA	-0.295304	-0.328057
4	89846722	A	G	chr4:89846722:A:G	2	0.126959	-0.305076	0.199892	0.126959	-0.305076	0.199892	0	0.0056157	0.940264	0	0.216019	0.369815	NA	NA	-0.295301	-0.328031
4	89848578	T	G	chr4:89848578:T:G	2	0.127029	-0.305022	0.199893	0.127029	-0.305022	0.199893	0	0.00536703	0.941599	0	0.215757	0.370663	NA	NA	-0.295466	-0.327464
4	89845959	C	T	chr4:89845959:C:T	2	0.127076	-0.305	0.199904	0.127076	-0.305	0.199904	0	0.00603216	0.938093	0	0.216729	0.368712	NA	NA	-0.294868	-0.328791
4	89848773	C	T	chr4:89848773:C:T	2	0.127097	-0.304969	0.199895	0.127097	-0.304969	0.199895	0	0.00535157	0.941683	0	0.215823	0.370788	NA	NA	-0.295427	-0.327379
4	89850906	G	T	chr4:89850906:G:T	2	0.127134	-0.305001	0.199935	0.127134	-0.305001	0.199935	0	0.00528628	0.942039	0	0.215681	0.371225	NA	NA	-0.295521	-0.327292
4	89850200	C	A	chr4:89850200:C:A	2	0.127144	-0.304992	0.199934	0.127144	-0.304992	0.199934	0	0.00528464	0.942048	0	0.215692	0.371241	NA	NA	-0.295514	-0.32728
4	89849996	T	A	chr4:89849996:T:A	2	0.127295	-0.304808	0.199893	0.127295	-0.304808	0.199893	0	0.0050574	0.943306	0	0.215658	0.37193	NA	NA	-0.295532	-0.326593
4	89856623	C	T	chr4:89856623:C:T	2	0.127358	-0.304791	0.199915	0.127358	-0.304791	0.199915	0	0.00396561	0.949788	0	0.214074	0.375703	NA	NA	-0.296577	-0.324086
4	89856686	G	C	chr4:89856686:G:C	2	0.127473	-0.304709	0.199922	0.127473	-0.304709	0.199922	0	0.00398677	0.949654	0	0.214252	0.375756	NA	NA	-0.296473	-0.324056
4	89845553	G	A	chr4:89845553:G:A	2	0.127496	-0.30488	0.200046	0.127496	-0.30488	0.200046	0	0.00537183	0.941573	0	0.21598	0.371927	NA	NA	-0.295336	-0.327404
4	90333367	C	T	chr4:90333367:C:T	2	0.128042	-0.355553	0.233629	0.128042	-0.355553	0.233629	0	0.813527	0.367079	0	0.449066	0.109834	NA	NA	-0.213352	-0.667818
4	90362990	G	T	chr4:90362990:G:T	2	0.128364	-0.355474	0.233775	0.128364	-0.355474	0.233775	0	0.813136	0.367195	0	0.451998	0.109621	NA	NA	-0.212461	-0.666203
4	90362476	C	G	chr4:90362476:C:G	2	0.128423	-0.355421	0.233776	0.128423	-0.355421	0.233776	0	0.815842	0.366399	0	0.452639	0.109372	NA	NA	-0.212164	-0.666657
4	90362023	G	C	chr4:90362023:G:C	2	0.128812	-0.355051	0.23377	0.128812	-0.355051	0.23377	0	0.809621	0.368232	0	0.452179	0.11021	NA	NA	-0.212365	-0.665134
4	89192165	C	A	chr4:89192165:C:A	2	0.128859	0.300857	0.198113	0.128859	0.300857	0.198113	0	0.795472	0.372451	0	0.421816	0.117045	NA	NA	0.188559	0.578877
4	89541682	T	C	chr4:89541682:T:C	2	0.129026	0.314557	0.207224	0.129026	0.314557	0.207224	0	0.37472	0.540442	0	0.376807	0.168323	NA	NA	0.224557	0.493348
4	89545138	G	C	chr4:89545138:G:C	2	0.129026	0.314554	0.207222	0.129026	0.314554	0.207222	0	0.37525	0.540157	0	0.376944	0.168214	NA	NA	0.224491	0.493469
4	89856893	A	G	chr4:89856893:A:G	2	0.129115	-0.303651	0.200086	0.129115	-0.303651	0.200086	0	0.00460873	0.945875	0	0.217384	0.375261	NA	NA	-0.29478	-0.32445
4	90364334	G	C	chr4:90364334:G:C	2	0.129189	-0.35466	0.233743	0.129189	-0.35466	0.233743	0	0.805152	0.369558	0	0.452318	0.110816	NA	NA	-0.21231	-0.663687
4	89287607	T	A	chr4:89287607:T:A	2	0.129204	0.417915	0.275443	0.129204	0.417915	0.275443	0	0.0323467	0.857269	0	0.233438	0.338898	NA	NA	0.386971	0.497223
4	90365099	T	A	chr4:90365099:T:A	2	0.12941	-0.354497	0.23377	0.12941	-0.354497	0.23377	0	0.805634	0.369414	0	0.452859	0.110874	NA	NA	-0.212083	-0.663643
4	89286805	G	A	chr4:89286805:G:A	2	0.129416	0.417528	0.27534	0.129416	0.417528	0.27534	0	0.0301993	0.862039	0	0.232696	0.341342	NA	NA	0.387597	0.49402
4	89286698	G	A	chr4:89286698:G:A	2	0.12949	0.417439	0.275334	0.12949	0.417439	0.275334	0	0.0302482	0.861928	0	0.232818	0.341367	NA	NA	0.387485	0.493993
4	89288008	C	T	chr4:89288008:C:T	2	0.129879	0.417031	0.275345	0.129879	0.417031	0.275345	0	0.0307429	0.860815	0	0.233593	0.34122	NA	NA	0.386838	0.494226
4	89962939	T	C	chr4:89962939:T:C	2	0.130669	0.407533	0.269627	0.245475	0.493264	0.424711	54.822	2.21347	0.136811	0.203248	0.683005	0.0374188	NA	NA	0.133366	0.99446
4	89836121	G	A	chr4:89836121:G:A	2	0.131068	0.303459	0.200979	0.131068	0.303459	0.200979	0	9.75659e-05	0.992119	0	0.207292	0.406277	NA	NA	0.304785	0.300487
4	90172469	G	A	chr4:90172469:G:A	2	0.131812	0.384615	0.25522	0.131812	0.384615	0.25522	0	0.94215	0.331726	0	0.461927	0.10213	NA	NA	0.223837	0.766316
4	89534548	G	T	chr4:89534548:G:T	2	0.132717	0.312566	0.207896	0.132717	0.312566	0.207896	0	0.395276	0.529539	0	0.386838	0.167313	NA	NA	0.220252	0.497631
4	89898810	T	C	chr4:89898810:T:C	2	0.133239	0.299915	0.19975	0.133239	0.299915	0.19975	0	0.295664	0.586614	0	0.121602	0.69525	NA	NA	0.373475	0.139543
4	89118697	GA	G	chr4:89118697:GA:G	2	0.133326	0.326715	0.217648	0.133326	0.326715	0.217648	0	0.442498	0.505919	0	0.105198	0.789993	NA	NA	0.421582	0.10576
4	89688984	A	T	chr4:89688984:A:T	2	0.133585	0.453748	0.302476	0.133585	0.453748	0.302476	0	0.328038	0.566817	0	0.363262	0.185651	NA	NA	0.334159	0.704713
4	89971566	CT	C	chr4:89971566:CT:C	2	0.13531	0.399275	0.267344	0.27131	0.496611	0.451443	60.747	2.54758	0.110464	0.252412	0.749822	0.0305798	NA	NA	0.103703	1.01531
4	89995286	C	T	chr4:89995286:C:T	2	0.135448	-0.304755	0.204129	0.207917	-0.339732	0.269776	38.3859	1.62301	0.202673	0.0582935	0.630669	0.0570623	NA	NA	-0.120319	-0.67143
4	89096067	C	A	chr4:89096067:C:A	2	0.135586	0.323597	0.216825	0.135586	0.323597	0.216825	0	0.416847	0.518514	0	0.109183	0.779761	NA	NA	0.415538	0.110447
4	89077516	G	A	chr4:89077516:G:A	2	0.135654	0.32415	0.217233	0.135654	0.32415	0.217233	0	0.343513	0.557809	0	0.116795	0.739794	NA	NA	0.408104	0.131063
4	88932447	C	T	chr4:88932447:C:T	2	0.135738	0.298746	0.200252	0.135738	0.298746	0.200252	0	0.013125	0.90879	0	0.240353	0.353675	NA	NA	0.283321	0.332867
4	89968035	T	G	chr4:89968035:T:G	2	0.135758	0.400313	0.268347	0.25983	0.489224	0.434174	57.3513	2.34474	0.125707	0.221237	0.72181	0.0350371	NA	NA	0.116162	0.994521
4	89096393	A	G	chr4:89096393:A:G	2	0.135818	0.323287	0.216746	0.135818	0.323287	0.216746	0	0.436195	0.508964	0	0.107574	0.789308	NA	NA	0.417361	0.105458
4	89076998	G	A	chr4:89076998:G:A	2	0.135863	0.323998	0.217248	0.135863	0.323998	0.217248	0	0.345953	0.556413	0	0.116677	0.741533	NA	NA	0.40824	0.130179
4	89094774	G	T	chr4:89094774:G:T	2	0.136033	0.323064	0.216716	0.136033	0.323064	0.216716	0	0.436874	0.508635	0	0.107665	0.789915	NA	NA	0.417209	0.105123
4	89095168	A	G	chr4:89095168:A:G	2	0.136091	0.323024	0.216721	0.136091	0.323024	0.216721	0	0.43682	0.508661	0	0.10771	0.789985	NA	NA	0.417165	0.10509
4	88933016	A	C	chr4:88933016:A:C	2	0.137113	0.300987	0.202463	0.137113	0.300987	0.202463	0	0.0165243	0.897716	0	0.242968	0.352817	NA	NA	0.283715	0.340204
4	90125568	T	C	chr4:90125568:T:C	2	0.137177	0.375186	0.252415	0.168697	0.39514	0.287082	18.953	1.23385	0.266659	0.0340005	0.555606	0.0784932	NA	NA	0.180973	0.779962
4	88933041	G	A	chr4:88933041:G:A	2	0.13721	0.300913	0.202463	0.13721	0.300913	0.202463	0	0.0163683	0.898198	0	0.242961	0.353176	NA	NA	0.283722	0.339943
4	89061004	T	C	chr4:89061004:T:C	2	0.137653	0.322607	0.217304	0.137653	0.322607	0.217304	0	0.301218	0.58312	0	0.123351	0.717425	NA	NA	0.401565	0.142462
4	89959252	G	A	chr4:89959252:G:A	2	0.138056	0.38981	0.262839	0.244438	0.457111	0.392719	51.0023	2.04091	0.153118	0.161584	0.700828	0.0430663	NA	NA	0.123762	0.919773
4	90167411	C	A	chr4:90167411:C:A	2	0.138099	0.378199	0.255039	0.138099	0.378199	0.255039	0	0.974088	0.323663	0	0.479333	0.102081	NA	NA	0.215006	0.766447
4	90167322	T	C	chr4:90167322:T:C	2	0.138153	0.378124	0.255023	0.138153	0.378124	0.255023	0	0.973946	0.323698	0	0.479403	0.102119	NA	NA	0.214957	0.766329
4	90169192	A	G	chr4:90169192:A:G	2	0.138168	0.378144	0.255047	0.138168	0.378144	0.255047	0	0.975076	0.323417	0	0.479558	0.102035	NA	NA	0.214892	0.766669
4	90290941	C	T	chr4:90290941:C:T	2	0.138205	-0.441933	0.298098	0.2747	-0.562237	0.514726	61.7912	2.6172	0.105711	0.334262	0.745851	0.0299879	NA	NA	-0.116553	-1.1567
4	90171787	A	G	chr4:90171787:A:G	2	0.138572	0.377397	0.254803	0.138572	0.377397	0.254803	0	0.977353	0.322853	0	0.480227	0.102079	NA	NA	0.21429	0.766433
4	89292615	G	C	chr4:89292615:G:C	2	0.139338	0.40676	0.275161	0.139338	0.40676	0.275161	0	0.0330655	0.855709	0	0.247492	0.34795	NA	NA	0.375434	0.486678
4	89501058	T	C	chr4:89501058:T:C	2	0.139444	-0.44992	0.304439	0.139444	-0.44992	0.304439	0	0.163912	0.68558	0	0.145948	0.628653	NA	NA	-0.532178	-0.265234
4	88933843	G	A	chr4:88933843:G:A	2	0.139666	0.299102	0.202501	0.139666	0.299102	0.202501	0	0.0132452	0.908375	0	0.243253	0.361337	NA	NA	0.28363	0.334207
4	89535255	T	C	chr4:89535255:T:C	2	0.139817	0.306832	0.207814	0.139817	0.306832	0.207814	0	0.337582	0.561228	0	0.384122	0.184614	NA	NA	0.221486	0.477655
4	89454800	T	C	chr4:89454800:T:C	2	0.140568	0.306588	0.208042	0.140568	0.306588	0.208042	0	0.21362	0.643945	0	0.141041	0.639965	NA	NA	0.374022	0.169479
4	89190377	G	A	chr4:89190377:G:A	2	0.14112	0.341267	0.231897	0.36728	0.470725	0.522111	78.183	4.58358	0.0322797	0.428294	0.953943	0.00939607	NA	NA	-0.0165088	1.03021
4	89474115	A	G	chr4:89474115:A:G	2	0.141194	-0.304579	0.207005	0.141194	-0.304579	0.207005	0	0.0965304	0.756034	0	0.162233	0.57882	NA	NA	-0.347287	-0.207725
4	89190309	A	G	chr4:89190309:A:G	2	0.141685	0.34078	0.231895	0.367272	0.470008	0.521308	78.1138	4.56908	0.032554	0.426615	0.954388	0.0095051	NA	NA	-0.0163477	1.02878
4	90042295	A	C	chr4:90042295:A:C	2	0.141867	0.365875	0.249086	0.189517	0.395109	0.301148	27.2381	1.37435	0.241067	0.0527267	0.593582	0.0715479	NA	NA	0.162093	0.78431
4	89474125	T	A	chr4:89474125:T:A	2	0.141878	-0.3041	0.207035	0.141878	-0.3041	0.207035	0	0.0990253	0.753002	0	0.162167	0.582266	NA	NA	-0.347342	-0.205941
4	89969467	G	A	chr4:89969467:G:A	2	0.141976	0.391588	0.266664	0.266484	0.478165	0.430316	57.2918	2.34147	0.125971	0.216949	0.740567	0.0361875	NA	NA	0.107575	0.977832
4	89082518	T	C	chr4:89082518:T:C	2	0.142821	0.318291	0.217209	0.142821	0.318291	0.217209	0	0.393499	0.530466	0	0.116736	0.777006	NA	NA	0.408167	0.111726
4	89995656	A	G	chr4:89995656:A:G	2	0.142962	-0.302645	0.206605	0.208271	-0.336378	0.26732	35.5094	1.55061	0.213045	0.0534153	0.624117	0.0630121	NA	NA	-0.123392	-0.671892
4	89083037	A	G	chr4:89083037:A:G	2	0.143087	0.318083	0.217212	0.143087	0.318083	0.217212	0	0.39487	0.52975	0	0.116787	0.77809	NA	NA	0.408121	0.111166
4	90321315	T	G	chr4:90321315:T:G	2	0.143199	-0.325232	0.222156	0.143199	-0.325232	0.222156	0	0.54372	0.460895	0	0.431882	0.1503	NA	NA	-0.212164	-0.562561
4	90118743	C	T	chr4:90118743:C:T	2	0.14344	0.372667	0.254711	0.173649	0.393009	0.288856	18.1883	1.22232	0.268906	0.0333973	0.555466	0.0824791	NA	NA	0.181507	0.787509
4	89286271	C	A	chr4:89286271:C:A	2	0.143442	0.403634	0.275878	0.143442	0.403634	0.275878	0	0.00875572	0.925449	0	0.2327	0.394472	NA	NA	0.387598	0.445189
4	90108362	A	G	chr4:90108362:A:G	2	0.143478	0.372666	0.254734	0.173941	0.39319	0.289185	18.3296	1.22443	0.268492	0.0337231	0.555854	0.0823573	NA	NA	0.18134	0.78794
4	89996475	T	G	chr4:89996475:T:G	2	0.14371	-0.302093	0.206614	0.209391	-0.336028	0.267699	35.6675	1.55442	0.212484	0.0537931	0.626275	0.0630587	NA	NA	-0.122627	-0.671842
4	90017424	A	G	chr4:90017424:A:G	2	0.143813	0.370196	0.253257	0.143813	0.370196	0.253257	0	0.259836	0.610233	0	0.371658	0.20613	NA	NA	0.278014	0.550987
4	89310193	G	C	chr4:89310193:G:C	2	0.144112	-0.332658	0.227747	0.144112	-0.332658	0.227747	0	0.306388	0.579905	0	0.392716	0.191068	NA	NA	-0.240827	-0.505714
4	90320076	G	A	chr4:90320076:G:A	2	0.144899	-0.323398	0.221842	0.144899	-0.323398	0.221842	0	0.557962	0.455082	0	0.43771	0.149159	NA	NA	-0.209129	-0.563703
4	90322411	G	A	chr4:90322411:G:A	2	0.144907	-0.323378	0.221832	0.144907	-0.323378	0.221832	0	0.557961	0.455083	0	0.437754	0.149156	NA	NA	-0.209105	-0.563653
4	90319712	T	G	chr4:90319712:T:G	2	0.144989	-0.32332	0.221838	0.144989	-0.32332	0.221838	0	0.55792	0.4551	0	0.437891	0.14921	NA	NA	-0.209048	-0.563592
4	89107006	C	T	chr4:89107006:C:T	2	0.145069	0.313702	0.215282	0.145069	0.313702	0.215282	0	0.5016	0.478798	0	0.107887	0.841395	NA	NA	0.412779	0.0790636
4	89106466	C	T	chr4:89106466:C:T	2	0.145129	0.313656	0.215281	0.145129	0.313656	0.215281	0	0.501869	0.47868	0	0.107904	0.84161	NA	NA	0.412759	0.0789548
4	90321032	A	G	chr4:90321032:A:G	2	0.14513	-0.323209	0.22184	0.14513	-0.323209	0.22184	0	0.556388	0.455719	0	0.437775	0.149535	NA	NA	-0.209099	-0.563165
4	89178037	T	C	chr4:89178037:T:C	2	0.14548	0.342089	0.235002	0.375656	0.464996	0.524868	78.0759	4.56119	0.0327043	0.432037	0.927599	0.00979419	NA	NA	-0.0264934	1.02551
4	89452284	A	G	chr4:89452284:A:G	2	0.145755	0.301947	0.207568	0.145755	0.301947	0.207568	0	0.198902	0.655608	0	0.147667	0.639924	NA	NA	0.366649	0.169499
4	90108041	T	C	chr4:90108041:T:C	2	0.146465	0.370043	0.254828	0.173465	0.38821	0.285206	16.3587	1.19558	0.274207	0.0294357	0.556279	0.0854495	NA	NA	0.181143	0.781042
4	89307461	G	C	chr4:89307461:G:C	2	0.147365	0.374833	0.258702	0.253483	0.452851	0.396566	52.2068	2.09235	0.148038	0.169532	0.697814	0.0444098	NA	NA	0.121326	0.927218
4	90354798	A	AT	chr4:90354798:A:AT	2	0.148843	-0.312008	0.216127	0.148843	-0.312008	0.216127	0	0.537585	0.463435	0	0.448796	0.15241	NA	NA	-0.200291	-0.536782
4	89173930	C	T	chr4:89173930:C:T	2	0.148867	-0.318542	0.220666	0.148867	-0.318542	0.220666	0	0.660711	0.416309	0	0.461795	0.137743	NA	NA	-0.196441	-0.582032
4	89173136	C	T	chr4:89173136:C:T	2	0.149024	-0.31843	0.220675	0.149024	-0.31843	0.220675	0	0.659776	0.416639	0	0.461864	0.137956	NA	NA	-0.196416	-0.581754
4	89173577	C	T	chr4:89173577:C:T	2	0.149079	-0.318397	0.220681	0.149079	-0.318397	0.220681	0	0.660651	0.41633	0	0.462177	0.13786	NA	NA	-0.196289	-0.581883
4	89174282	GA	G	chr4:89174282:GA:G	2	0.14922	0.285713	0.198097	0.14922	0.285713	0.198097	0	0.704814	0.401171	0	0.438057	0.139483	NA	NA	0.181358	0.550755
4	89864190	G	A	chr4:89864190:G:A	2	0.149279	0.289809	0.200966	0.149279	0.289809	0.200966	0	0.0318476	0.858363	0	0.195236	0.510134	NA	NA	0.314007	0.236654
4	89191458	T	G	chr4:89191458:T:G	2	0.150005	0.333855	0.231922	0.368928	0.459181	0.511063	77.2294	4.39162	0.0361159	0.405533	0.954624	0.0110294	NA	NA	-0.0162641	1.00853
4	89292957	T	C	chr4:89292957:T:C	2	0.150682	0.394377	0.27442	0.150682	0.394377	0.27442	0	0.118858	0.730276	0	0.300997	0.291123	NA	NA	0.335039	0.545221
4	90149891	T	C	chr4:90149891:T:C	2	0.150898	0.360158	0.250743	0.190115	0.386991	0.295359	23.0563	1.29965	0.254277	0.0439246	0.578459	0.0805351	NA	NA	0.167902	0.785171
4	88998931	C	A	chr4:88998931:C:A	2	0.150983	-0.479577	0.333951	0.150983	-0.479577	0.333951	0	0.182169	0.669516	0	0.152991	0.652878	NA	NA	-0.575801	-0.268443
4	89102597	C	T	chr4:89102597:C:T	2	0.151287	0.310249	0.216202	0.151287	0.310249	0.216202	0	0.489078	0.484339	0	0.113245	0.841556	NA	NA	0.4091	0.0789811
4	89104599	C	T	chr4:89104599:C:T	2	0.151318	0.31022	0.216198	0.151318	0.31022	0.216198	0	0.489354	0.484216	0	0.113241	0.841752	NA	NA	0.409094	0.078883
4	89863519	G	A	chr4:89863519:G:A	2	0.151924	0.288054	0.201047	0.151924	0.288054	0.201047	0	0.0370742	0.847314	0	0.195051	0.521539	NA	NA	0.314139	0.230606
4	89998916	T	C	chr4:89998916:T:C	2	0.152333	-0.296048	0.206833	0.216539	-0.328822	0.266084	34.9062	1.53624	0.215178	0.0520355	0.643067	0.0663847	NA	NA	-0.116928	-0.662954
4	89263277	G	T	chr4:89263277:G:T	2	0.152375	-0.295192	0.206255	0.152375	-0.295192	0.206255	0	0.253401	0.61469	0	0.354984	0.229146	NA	NA	-0.227622	-0.454731
4	90039423	G	C	chr4:90039423:G:C	2	0.152945	0.35946	0.25151	0.194157	0.38643	0.297625	24.0154	1.31606	0.251301	0.0460437	0.594613	0.0794806	NA	NA	0.162148	0.781382
4	90033213	AC	A	chr4:90033213:AC:A	2	0.153246	0.360121	0.252157	0.203195	0.393783	0.309455	28.517	1.39893	0.236902	0.0586779	0.605657	0.0749094	NA	NA	0.157409	0.798915
4	89877719	C	T	chr4:89877719:C:T	2	0.15332	0.286803	0.200856	0.15332	0.286803	0.200856	0	0.0110271	0.916368	0	0.213176	0.479409	NA	NA	0.300927	0.255306
4	90035726	A	C	chr4:90035726:A:C	2	0.154081	0.358798	0.251742	0.194036	0.385112	0.296529	23.3642	1.30487	0.253325	0.0445689	0.593694	0.0806556	NA	NA	0.162586	0.780254
4	89894872	A	G	chr4:89894872:A:G	2	0.154434	0.283004	0.198733	0.154434	0.283004	0.198733	0	0.187076	0.665361	0	0.154668	0.663436	NA	NA	0.340758	0.155072
4	90063778	T	C	chr4:90063778:T:C	2	0.154869	0.36235	0.25472	0.210584	0.401225	0.320478	31.41	1.45794	0.227258	0.069047	0.615038	0.0723596	NA	NA	0.154586	0.817647
4	89192144	CAAT	C	chr4:89192144:CAAT:C	2	0.155087	0.329664	0.231866	0.368986	0.451476	0.502547	76.4812	4.25192	0.0392061	0.388459	0.958128	0.0122754	NA	NA	-0.0150071	0.992876
4	90036895	C	T	chr4:90036895:C:T	2	0.155315	0.357516	0.251594	0.195721	0.384175	0.296927	23.6007	1.30891	0.252592	0.0451308	0.596405	0.0808509	NA	NA	0.161261	0.779689
4	89194046	C	T	chr4:89194046:C:T	2	0.155355	0.326369	0.229697	0.367344	0.438253	0.48616	75.5429	4.0888	0.0431683	0.359076	0.963463	0.0134757	NA	NA	-0.0130318	0.961983
4	89449078	C	T	chr4:89449078:C:T	2	0.155375	0.299368	0.210704	0.155375	0.299368	0.210704	0	0.289873	0.590302	0	0.139379	0.72501	NA	NA	0.376291	0.132068
4	89193672	A	T	chr4:89193672:A:T	2	0.155461	0.329305	0.231823	0.369406	0.45133	0.502827	76.5117	4.25744	0.0390789	0.389044	0.956938	0.0122636	NA	NA	-0.0154296	0.993011
4	89172219	G	T	chr4:89172219:G:T	2	0.155516	-0.313072	0.220424	0.155516	-0.313072	0.220424	0	0.593449	0.441088	0	0.458404	0.151116	NA	NA	-0.197632	-0.562846
4	90022293	G	A	chr4:90022293:G:A	2	0.156414	0.360081	0.254073	0.224688	0.409069	0.336916	37.3687	1.59665	0.206379	0.0898745	0.637101	0.065886	NA	NA	0.144398	0.83795
4	90321136	A	G	chr4:90321136:A:G	2	0.156888	-0.3141	0.221882	0.156888	-0.3141	0.221882	0	0.602505	0.437624	0	0.468752	0.149088	NA	NA	-0.195294	-0.563771
4	90176668	A	G	chr4:90176668:A:G	2	0.157671	0.361017	0.255506	0.183948	0.380882	0.286658	15.864	1.18855	0.275622	0.0295935	0.552346	0.0924121	NA	NA	0.180831	0.791642
4	90029079	G	A	chr4:90029079:G:A	2	0.15786	0.355795	0.251925	0.210459	0.391453	0.312586	29.8406	1.42532	0.232529	0.0625092	0.618417	0.0749182	NA	NA	0.151656	0.798923
4	89869086	G	A	chr4:89869086:G:A	2	0.158281	0.28351	0.200946	0.158281	0.28351	0.200946	0	0.0388105	0.843825	0	0.200332	0.532598	NA	NA	0.310141	0.224663
4	89533133	C	T	chr4:89533133:C:T	2	0.158519	-0.299964	0.21273	0.194995	-0.320166	0.247052	21.4965	1.27383	0.25905	0.0285807	0.597166	0.0841517	NA	NA	-0.136109	-0.651774
4	89870668	G	T	chr4:89870668:G:T	2	0.158568	-0.283385	0.200996	0.158568	-0.283385	0.200996	0	0.0347156	0.852193	0	0.203057	0.525906	NA	NA	-0.308659	-0.227894
4	89170714	C	T	chr4:89170714:C:T	2	0.159181	-0.310508	0.220558	0.159181	-0.310508	0.220558	0	0.569093	0.45062	0	0.458575	0.157122	NA	NA	-0.197576	-0.555646
4	90025578	A	T	chr4:90025578:A:T	2	0.159295	0.354747	0.25205	0.213638	0.391737	0.314996	30.7042	1.44309	0.22964	0.0652105	0.623884	0.074383	NA	NA	0.149348	0.801089
4	90061717	G	A	chr4:90061717:G:A	2	0.159633	0.358745	0.255097	0.211209	0.395153	0.31606	29.4286	1.417	0.233897	0.0632812	0.615099	0.0763054	NA	NA	0.154564	0.810358
4	90147443	G	A	chr4:90147443:G:A	2	0.160107	0.354682	0.252495	0.194115	0.378928	0.291819	20.2479	1.25389	0.262812	0.0381787	0.580519	0.0873956	NA	NA	0.167377	0.781471
4	90158830	T	C	chr4:90158830:T:C	2	0.160146	0.354642	0.252489	0.193862	0.378726	0.291499	20.0881	1.25138	0.26329	0.0378261	0.579688	0.0876242	NA	NA	0.167695	0.781375
4	88996412	C	T	chr4:88996412:C:T	2	0.160248	-0.31698	0.225731	0.160248	-0.31698	0.225731	0	0.324701	0.568796	0	0.138693	0.746861	NA	NA	-0.405003	-0.129017
4	89897942	T	C	chr4:89897942:T:C	2	0.160253	0.27926	0.198872	0.160253	0.27926	0.198872	0	0.210088	0.646698	0	0.155417	0.685804	NA	NA	0.34068	0.143979
4	90160128	G	A	chr4:90160128:G:A	2	0.160264	0.354535	0.252484	0.193913	0.378572	0.291413	20.0512	1.2508	0.2634	0.0377393	0.579788	0.0877072	NA	NA	0.167645	0.781184
4	90146923	A	G	chr4:90146923:A:G	2	0.160482	0.354378	0.252504	0.194931	0.37895	0.292371	20.4925	1.25774	0.262079	0.0387592	0.581932	0.0872549	NA	NA	0.166763	0.781805
4	90088564	G	T	chr4:90088564:G:T	2	0.16066	0.358289	0.2554	0.169491	0.364187	0.265086	5.53027	1.05854	0.303548	0.00889481	0.555891	0.101636	NA	NA	0.181344	0.74851
4	90045698	A	T	chr4:90045698:A:T	2	0.160673	0.352331	0.251161	0.190495	0.371332	0.283651	17.8291	1.21698	0.269955	0.0314245	0.594843	0.0884689	NA	NA	0.162043	0.755766
4	90038926	G	T	chr4:90038926:G:T	2	0.161996	0.351536	0.251386	0.191866	0.370708	0.28405	17.8604	1.21744	0.269864	0.0315981	0.596243	0.0890075	NA	NA	0.161459	0.756299
4	89454289	C	T	chr4:89454289:C:T	2	0.162975	0.29477	0.211284	0.162975	0.29477	0.211284	0	0.271128	0.602576	0	0.14789	0.725112	NA	NA	0.369327	0.132432
4	89454363	C	T	chr4:89454363:C:T	2	0.163069	0.294674	0.211262	0.163069	0.294674	0.211262	0	0.271019	0.602649	0	0.14797	0.725269	NA	NA	0.369195	0.132356
4	89455551	C	A	chr4:89455551:C:A	2	0.163496	0.294385	0.21127	0.163496	0.294385	0.21127	0	0.271256	0.602491	0	0.148274	0.725884	NA	NA	0.368959	0.13203
4	89456426	T	C	chr4:89456426:T:C	2	0.163787	0.294192	0.211277	0.163787	0.294192	0.211277	0	0.273098	0.601261	0	0.148222	0.727351	NA	NA	0.369026	0.131292
4	89457003	CT	C	chr4:89457003:CT:C	2	0.164538	0.293697	0.211297	0.164538	0.293697	0.211297	0	0.276578	0.598953	0	0.148259	0.730638	NA	NA	0.368988	0.129689
4	89443983	CCA	C	chr4:89443983:CCA:C	2	0.165227	0.292306	0.21064	0.165227	0.292306	0.21064	0	0.285274	0.593265	0	0.147521	0.736424	NA	NA	0.368576	0.126351
4	90155090	G	A	chr4:90155090:G:A	2	0.165487	0.349769	0.252204	0.191013	0.367595	0.281124	15.4587	1.18285	0.276776	0.0273726	0.580056	0.0942606	NA	NA	0.167535	0.762631
4	89991930	T	C	chr4:89991930:T:C	2	0.165501	-0.290466	0.20945	0.305142	-0.365788	0.356704	61.6924	2.61045	0.106162	0.159691	0.836553	0.0340713	NA	NA	-0.0528023	-0.772316
4	89287287	A	G	chr4:89287287:A:G	2	0.166468	0.381541	0.275751	0.166468	0.381541	0.275751	0	0.0688823	0.792971	0	0.301228	0.338898	NA	NA	0.336264	0.497223
4	89791478	T	C	chr4:89791478:T:C	2	0.166738	0.4673	0.337947	0.166738	0.4673	0.337947	0	0.00471178	0.945274	0	0.245071	0.452031	NA	NA	0.483996	0.435069
4	90031431	C	T	chr4:90031431:C:T	2	0.169356	0.352808	0.256723	0.242026	0.409556	0.350066	39.874	1.66317	0.197176	0.103567	0.661124	0.0668124	NA	NA	0.134753	0.855498
4	89450568	G	A	chr4:89450568:G:A	2	0.169664	0.2892	0.21059	0.169664	0.2892	0.21059	0	0.258602	0.611082	0	0.154962	0.727087	NA	NA	0.361726	0.13107
4	89993822	G	A	chr4:89993822:G:A	2	0.170373	-0.286991	0.209329	0.305302	-0.359394	0.350584	60.4558	2.52882	0.111784	0.151323	0.835954	0.0366717	NA	NA	-0.0529847	-0.760521
4	89448988	T	G	chr4:89448988:T:G	2	0.170434	0.288564	0.210506	0.170434	0.288564	0.210506	0	0.264081	0.607331	0	0.154737	0.730908	NA	NA	0.361907	0.12901
4	89449018	A	G	chr4:89449018:A:G	2	0.17057	0.288467	0.210503	0.17057	0.288467	0.210503	0	0.264884	0.606784	0	0.154718	0.731542	NA	NA	0.361926	0.128685
4	89448192	A	C	chr4:89448192:A:C	2	0.170614	0.288435	0.210501	0.170614	0.288435	0.210501	0	0.265175	0.606587	0	0.154704	0.731795	NA	NA	0.361931	0.128561
4	89445236	A	G	chr4:89445236:A:G	2	0.17123	0.288008	0.210492	0.17123	0.288008	0.210492	0	0.267555	0.604976	0	0.154809	0.733977	NA	NA	0.361843	0.127453
4	89782602	T	C	chr4:89782602:T:C	2	0.171646	0.463676	0.339208	0.171646	0.463676	0.339208	0	0.00663814	0.935064	0	0.246058	0.466776	NA	NA	0.483399	0.42495
4	88995984	A	G	chr4:88995984:A:G	2	0.172641	0.370136	0.271407	0.172641	0.370136	0.271407	0	0.377345	0.539027	0	0.14112	0.789162	NA	NA	0.484921	0.127979
4	90350025	G	T	chr4:90350025:G:T	2	0.172645	-0.292119	0.214202	0.172645	-0.292119	0.214202	0	0.342802	0.558217	0	0.443005	0.203911	NA	NA	-0.202195	-0.467029
4	89445900	A	T	chr4:89445900:A:T	2	0.172655	0.287056	0.210494	0.172655	0.287056	0.210494	0	0.277579	0.598292	0	0.154309	0.742217	NA	NA	0.362213	0.123413
4	89307585	A	G	chr4:89307585:A:G	2	0.173399	0.354421	0.260343	0.214519	0.382965	0.308536	24.0419	1.31652	0.251218	0.0496837	0.629694	0.0865526	NA	NA	0.151702	0.794593
4	90281207	C	T	chr4:90281207:C:T	2	0.173763	-0.406157	0.298599	0.358056	-0.661461	0.719701	78.6378	4.68116	0.0304952	0.822205	0.982308	0.010602	NA	NA	-0.00777934	-1.45385
4	89791360	G	A	chr4:89791360:G:A	2	0.174064	0.460864	0.339055	0.174064	0.460864	0.339055	0	0.00834139	0.927229	0	0.246427	0.474065	NA	NA	0.482989	0.417523
4	90168951	T	C	chr4:90168951:T:C	2	0.174327	0.347518	0.255823	0.175708	0.348517	0.257381	0.861801	1.00869	0.315216	0.00136948	0.551034	0.113951	NA	NA	0.181572	0.745325
4	89439048	G	C	chr4:89439048:G:C	2	0.174345	0.286252	0.210731	0.174345	0.286252	0.210731	0	0.340293	0.55966	0	0.146535	0.780691	NA	NA	0.36947	0.104661
4	90343628	G	A	chr4:90343628:G:A	2	0.17476	-0.292915	0.215844	0.17476	-0.292915	0.215844	0	0.381215	0.536954	0	0.454518	0.197133	NA	NA	-0.198111	-0.480252
4	90389723	G	A	chr4:90389723:G:A	2	0.174765	-0.428178	0.315522	0.174765	-0.428178	0.315522	0	0.243782	0.621488	0	0.159729	0.741769	NA	NA	-0.530057	-0.189959
4	90342565	T	C	chr4:90342565:T:C	2	0.174827	-0.292853	0.215832	0.174827	-0.292853	0.215832	0	0.380216	0.537488	0	0.454386	0.19739	NA	NA	-0.198166	-0.479909
4	90343132	A	G	chr4:90343132:A:G	2	0.174827	-0.292839	0.215822	0.174827	-0.292839	0.215822	0	0.381038	0.537048	0	0.454618	0.197201	NA	NA	-0.198055	-0.48009
4	90342345	G	A	chr4:90342345:G:A	2	0.174982	-0.292786	0.21586	0.174982	-0.292786	0.21586	0	0.380746	0.537204	0	0.454791	0.197361	NA	NA	-0.198017	-0.47999
4	89168502	C	T	chr4:89168502:C:T	2	0.175046	-0.29994	0.221167	0.175046	-0.29994	0.221167	0	0.47504	0.490678	0	0.459049	0.183876	NA	NA	-0.197373	-0.52649
4	90168301	T	C	chr4:90168301:T:C	2	0.175447	0.346963	0.256078	0.182445	0.35213	0.264111	4.33961	1.04536	0.306577	0.00718014	0.55802	0.111136	NA	NA	0.178405	0.753654
4	90169698	T	A	chr4:90169698:T:A	2	0.176826	0.345206	0.255596	0.180047	0.347548	0.259246	2.0068	1.02048	0.312405	0.0032223	0.557244	0.113841	NA	NA	0.178554	0.745245
4	90167591	A	T	chr4:90167591:A:T	2	0.176834	0.345192	0.25559	0.180029	0.347516	0.259212	1.99172	1.02032	0.312443	0.00319729	0.557257	0.113855	NA	NA	0.178547	0.745167
4	90169822	C	CT	chr4:90169822:C:CT	2	0.177193	0.344918	0.255599	0.179914	0.346895	0.25868	1.69655	1.01726	0.31317	0.00271573	0.557283	0.114293	NA	NA	0.178536	0.744351
4	90328207	A	G	chr4:90328207:A:G	2	0.177238	-0.294783	0.21847	0.177238	-0.294783	0.21847	0	0.410926	0.5215	0	0.463108	0.193181	NA	NA	-0.196099	-0.493529
4	90325062	C	T	chr4:90325062:C:T	2	0.177483	-0.294632	0.218481	0.177483	-0.294632	0.218481	0	0.410778	0.521575	0	0.463397	0.19338	NA	NA	-0.195974	-0.49338
4	90169016	G	A	chr4:90169016:G:A	2	0.177572	0.344769	0.255712	0.180485	0.346886	0.259012	1.81656	1.0185	0.312875	0.00291309	0.558346	0.114299	NA	NA	0.178152	0.744479
4	89009283	C	T	chr4:89009283:C:T	2	0.177995	-0.317299	0.235567	0.177995	-0.317299	0.235567	0	0.00206505	0.963754	0	0.273354	0.432346	NA	NA	-0.310159	-0.333349
4	90167918	G	A	chr4:90167918:G:A	2	0.17805	0.344137	0.255525	0.182373	0.347291	0.260438	2.69136	1.02766	0.310709	0.00435073	0.560523	0.113652	NA	NA	0.177004	0.745608
4	89351947	A	C	chr4:89351947:A:C	2	0.178538	-0.2735	0.203305	0.178538	-0.2735	0.203305	0	0.428646	0.512654	0	0.138061	0.843539	NA	NA	-0.361706	-0.0726396
4	90171177	T	TA	chr4:90171177:T:TA	2	0.179205	0.344972	0.256827	0.181833	0.346893	0.259819	1.63879	1.01666	0.313312	0.00264831	0.560409	0.115166	NA	NA	0.177941	0.74645
4	90141334	G	A	chr4:90141334:G:A	2	0.180078	0.362385	0.270333	0.180078	0.362385	0.270333	0	0.910503	0.339981	0	0.558373	0.124087	NA	NA	0.190218	0.748866
4	90134733	T	C	chr4:90134733:T:C	2	0.180094	0.362377	0.270337	0.180094	0.362377	0.270337	0	0.90977	0.340175	0	0.558216	0.124178	NA	NA	0.190292	0.748743
4	89250352	T	C	chr4:89250352:T:C	2	0.18031	0.320122	0.238932	0.302937	0.400946	0.38921	57.8466	2.37229	0.123506	0.17927	0.819601	0.0424958	NA	NA	0.0662026	0.853484
4	89168673	A	G	chr4:89168673:A:G	2	0.180822	-0.296222	0.221354	0.180822	-0.296222	0.221354	0	0.34923	0.554549	0	0.434465	0.216228	NA	NA	-0.208387	-0.491035
4	89445570	G	A	chr4:89445570:G:A	2	0.180929	0.281715	0.210565	0.180929	0.281715	0.210565	0	0.315588	0.574271	0	0.154809	0.77547	NA	NA	0.361843	0.107089
4	90357354	C	A	chr4:90357354:C:A	2	0.181721	-0.288187	0.215794	0.181721	-0.288187	0.215794	0	0.341942	0.55871	0	0.453912	0.210998	NA	NA	-0.198369	-0.46547
4	90355826	G	A	chr4:90355826:G:A	2	0.18182	-0.288131	0.2158	0.18182	-0.288131	0.2158	0	0.339694	0.560006	0	0.453504	0.211592	NA	NA	-0.198576	-0.464777
4	90359121	T	G	chr4:90359121:T:G	2	0.181822	-0.288066	0.215753	0.181822	-0.288066	0.215753	0	0.34107	0.559212	0	0.453901	0.211249	NA	NA	-0.198354	-0.465039
4	90359692	T	G	chr4:90359692:T:G	2	0.181868	-0.288041	0.215756	0.181868	-0.288041	0.215756	0	0.340873	0.559326	0	0.453904	0.211331	NA	NA	-0.198355	-0.464969
4	89881847	G	A	chr4:89881847:G:A	2	0.182106	0.266633	0.19983	0.182106	0.266633	0.19983	0	0.049858	0.82331	0	0.217397	0.578455	NA	NA	0.296447	0.199855
4	90350372	A	G	chr4:90350372:A:G	2	0.182207	-0.287858	0.215787	0.182207	-0.287858	0.215787	0	0.342404	0.558445	0	0.454765	0.211199	NA	NA	-0.197985	-0.465261
4	90352524	A	T	chr4:90352524:A:T	2	0.182225	-0.287846	0.215787	0.182225	-0.287846	0.215787	0	0.34224	0.558539	0	0.454741	0.211253	NA	NA	-0.197995	-0.465207
4	90348859	C	T	chr4:90348859:C:T	2	0.182249	-0.287835	0.21579	0.182249	-0.287835	0.21579	0	0.341477	0.558978	0	0.454583	0.21145	NA	NA	-0.198074	-0.464984
4	90349620	C	T	chr4:90349620:C:T	2	0.182334	-0.287798	0.215805	0.182334	-0.287798	0.215805	0	0.341463	0.558986	0	0.454695	0.211513	NA	NA	-0.198036	-0.464961
4	90348531	T	C	chr4:90348531:T:C	2	0.18247	-0.287719	0.215813	0.18247	-0.287719	0.215813	0	0.340521	0.559528	0	0.454636	0.211834	NA	NA	-0.198073	-0.464635
4	90352708	G	A	chr4:90352708:G:A	2	0.182605	-0.287597	0.215788	0.182605	-0.287597	0.215788	0	0.340286	0.559664	0	0.454724	0.211998	NA	NA	-0.198003	-0.464453
4	89884342	T	C	chr4:89884342:T:C	2	0.183761	0.265905	0.200039	0.183761	0.265905	0.200039	0	0.0508061	0.821666	0	0.218715	0.580785	NA	NA	0.296094	0.198561
4	90288897	C	T	chr4:90288897:C:T	2	0.183969	-0.288234	0.21694	0.329999	-0.404447	0.415194	67.7732	3.103	0.0781479	0.237802	0.874395	0.027754	NA	NA	-0.0408518	-0.878562
4	89277312	T	C	chr4:89277312:T:C	2	0.186118	-0.303439	0.229504	0.186118	-0.303439	0.229504	0	0.0273797	0.868575	0	0.227293	0.572967	NA	NA	-0.327317	-0.243042
4	90367238	A	G	chr4:90367238:A:G	2	0.186859	-0.314872	0.238552	0.186859	-0.314872	0.238552	0	0.789399	0.374282	0	0.565877	0.137833	NA	NA	-0.167	-0.618665
4	90299356	A	T	chr4:90299356:A:T	2	0.187938	-0.284824	0.216315	0.335173	-0.381454	0.395804	66.0215	2.94304	0.0862485	0.210125	0.901845	0.0308456	NA	NA	-0.0322706	-0.830102
4	89996702	A	T	chr4:89996702:A:T	2	0.191319	-0.269423	0.206188	0.263725	-0.307231	0.274895	38.9707	1.63856	0.200524	0.0616304	0.734592	0.0722545	NA	NA	-0.0852402	-0.647638
4	88991714	G	A	chr4:88991714:G:A	2	0.191697	-0.261262	0.200112	0.191697	-0.261262	0.200112	0	0.14733	0.7011	0	0.385404	0.294603	NA	NA	-0.209479	-0.375196
4	90306530	C	T	chr4:90306530:C:T	2	0.192907	-0.278969	0.214257	0.336454	-0.373975	0.389072	65.4362	2.8932	0.088954	0.201407	0.902042	0.0324734	NA	NA	-0.0318618	-0.816452
4	90132834	G	C	chr4:90132834:G:C	2	0.192935	0.352033	0.27039	0.192935	0.352033	0.27039	0	0.808443	0.368581	0	0.559284	0.141409	NA	NA	0.189805	0.716371
4	90330497	C	G	chr4:90330497:C:G	2	0.192973	-0.281768	0.216439	0.192973	-0.281768	0.216439	0	0.318057	0.572778	0	0.463283	0.224578	NA	NA	-0.194868	-0.453226
4	89951012	T	G	chr4:89951012:T:G	2	0.193776	0.325278	0.250312	0.303248	0.405675	0.394053	54.6213	2.20368	0.137682	0.174503	0.809913	0.0502081	NA	NA	0.072794	0.872141
4	88971647	T	A	chr4:88971647:T:A	2	0.197029	0.265411	0.205735	0.197029	0.265411	0.205735	0	0.194423	0.659261	0	0.410485	0.277094	NA	NA	0.204234	0.399928
4	88979301	A	G	chr4:88979301:A:G	2	0.197775	0.262885	0.204117	0.197775	0.262885	0.204117	0	0.106424	0.744253	0	0.372109	0.325043	NA	NA	0.218676	0.363181
4	89197707	AG	A	chr4:89197707:AG:A	2	0.199018	0.353081	0.274909	0.199018	0.353081	0.274909	0	0.0814388	0.775357	0	0.233109	0.578163	NA	NA	0.413343	0.250948
4	90122791	TA	T	chr4:90122791:TA:T	2	0.199164	0.346986	0.270251	0.199164	0.346986	0.270251	0	0.852133	0.35595	0	0.577816	0.138833	NA	NA	0.180751	0.721373
4	89999188	C	T	chr4:89999188:C:T	2	0.199215	-0.2692	0.209691	0.199215	-0.2692	0.209691	0	0.933909	0.333849	0	0.615644	0.126903	NA	NA	-0.128237	-0.560513
4	89957491	T	C	chr4:89957491:T:C	2	0.200396	0.319912	0.249849	0.312733	0.401877	0.398093	55.7583	2.26031	0.132727	0.181446	0.833621	0.0495781	NA	NA	0.0635418	0.870283
4	89004818	A	T	chr4:89004818:A:T	2	0.20097	-0.301644	0.235882	0.20097	-0.301644	0.235882	0	0.0833454	0.772814	0	0.365818	0.342559	NA	NA	-0.256292	-0.403897
4	90113264	G	T	chr4:90113264:G:T	2	0.202124	0.344557	0.270129	0.202124	0.344557	0.270129	0	0.841328	0.359017	0	0.58052	0.141378	NA	NA	0.179403	0.716281
4	89159786	T	G	chr4:89159786:T:G	2	0.202518	-0.257059	0.201708	0.202518	-0.257059	0.201708	0	0.666269	0.414356	0	0.536609	0.167127	NA	NA	-0.149066	-0.508075
4	89886101	T	C	chr4:89886101:T:C	2	0.202933	0.254577	0.199944	0.202933	0.254577	0.199944	0	0.0864428	0.768749	0	0.222043	0.641749	NA	NA	0.29402	0.166962
4	90234114	C	T	chr4:90234114:C:T	2	0.205152	-0.386156	0.304778	0.402112	-0.666556	0.79555	82.1394	5.59893	0.0179714	1.04583	0.845355	0.00742902	NA	NA	0.0703558	-1.52541
4	89013399	A	G	chr4:89013399:A:G	2	0.206225	-0.298185	0.235903	0.206225	-0.298185	0.235903	0	0.0760911	0.782666	0	0.368948	0.351894	NA	NA	-0.254776	-0.395734
4	88979578	T	G	chr4:88979578:T:G	2	0.206356	0.25733	0.20364	0.206356	0.25733	0.20364	0	0.112586	0.737219	0	0.385367	0.328225	NA	NA	0.212054	0.36045
4	89969679	G	A	chr4:89969679:G:A	2	0.206598	-0.264016	0.209043	0.298463	-0.314809	0.302779	47.6144	1.90892	0.167083	0.0902747	0.805299	0.0635101	NA	NA	-0.0628001	-0.678585
4	89026201	C	T	chr4:89026201:C:T	2	0.208939	-0.318894	0.253798	0.208939	-0.318894	0.253798	0	0.0110166	0.916408	0	0.320803	0.437014	NA	NA	-0.301408	-0.359476
4	89451633	C	G	chr4:89451633:C:G	2	0.209283	0.265317	0.211317	0.209283	0.265317	0.211317	0	0.305386	0.580526	0	0.176861	0.80975	NA	NA	0.343682	0.0912989
4	89246482	C	T	chr4:89246482:C:T	2	0.209304	-0.399112	0.317896	0.209304	-0.399112	0.317896	0	0.417444	0.518215	0	0.492084	0.217361	NA	NA	-0.262368	-0.707615
4	89351865	C	T	chr4:89351865:C:T	2	0.210135	-0.286634	0.228722	0.210135	-0.286634	0.228722	0	0.0171928	0.895679	0	0.321365	0.43694	NA	NA	-0.267806	-0.334405
4	90162494	C	T	chr4:90162494:C:T	2	0.210455	0.333457	0.266272	0.217711	0.338877	0.27492	4.62737	1.04852	0.305848	0.00814947	0.629502	0.122577	NA	NA	0.153829	0.747318
4	89527919	G	A	chr4:89527919:G:A	2	0.212277	-0.288782	0.231521	0.212277	-0.288782	0.231521	0	0.179684	0.671645	0	0.203219	0.732948	NA	NA	-0.354433	-0.142076
4	89202796	C	G	chr4:89202796:C:G	2	0.212282	0.280054	0.224526	0.355865	0.406924	0.440741	69.233	3.25024	0.071413	0.273375	0.943389	0.0284434	NA	NA	0.0189726	0.907637
4	90049110	C	T	chr4:90049110:C:T	2	0.212678	0.313934	0.251906	0.258709	0.346076	0.306412	27.3728	1.37689	0.240631	0.0553813	0.70979	0.0947647	NA	NA	0.113299	0.749416
4	89949208	G	A	chr4:89949208:G:A	2	0.212902	-0.257748	0.206923	0.269869	-0.287284	0.260371	32.324	1.47763	0.224146	0.0462988	0.746999	0.0872096	NA	NA	-0.0815081	-0.616734
4	89166142	T	A	chr4:89166142:T:A	2	0.213541	0.289269	0.232552	0.408483	0.417129	0.504653	76.298	4.21906	0.0399724	0.39103	0.862516	0.0166175	NA	NA	-0.0493648	0.963062
4	88985599	A	C	chr4:88985599:A:C	2	0.214827	0.252976	0.203947	0.214827	0.252976	0.203947	0	0.126577	0.722008	0	0.402263	0.326276	NA	NA	0.204907	0.362504
4	89167867	T	A	chr4:89167867:T:A	2	0.215168	-0.275914	0.222605	0.215168	-0.275914	0.222605	0	0.37896	0.538161	0	0.488167	0.230999	NA	NA	-0.185116	-0.482731
4	90054698	G	A	chr4:90054698:G:A	2	0.215388	0.317901	0.256603	0.279851	0.366632	0.339268	37.0956	1.58971	0.207367	0.0904624	0.746295	0.0822497	NA	NA	0.10008	0.798454
4	89167809	A	G	chr4:89167809:A:G	2	0.215713	-0.27529	0.222365	0.215713	-0.27529	0.222365	0	0.399632	0.52728	0	0.494917	0.225902	NA	NA	-0.182092	-0.487315
4	89965036	G	A	chr4:89965036:G:A	2	0.215788	0.339389	0.274186	0.36709	0.468891	0.519872	68.4139	3.16595	0.0751886	0.374691	0.987075	0.0302003	NA	NA	0.00538313	1.05198
4	89349840	T	C	chr4:89349840:T:C	2	0.215907	-0.283096	0.228767	0.215907	-0.283096	0.228767	0	0.011357	0.915131	0	0.321679	0.454013	NA	NA	-0.267773	-0.321885
4	89167914	A	G	chr4:89167914:A:G	2	0.216031	0.287623	0.232488	0.410471	0.415786	0.505168	76.3553	4.22928	0.0397323	0.392115	0.857269	0.0167015	NA	NA	-0.0512508	0.962199
4	90387835	G	A	chr4:90387835:G:A	2	0.216748	-0.285529	0.231156	0.371584	-0.401834	0.449725	69.8168	3.3131	0.0687297	0.285943	0.998823	0.0278252	NA	NA	0.000412164	-0.904642
4	90148737	A	G	chr4:90148737:A:G	2	0.217812	0.325295	0.26396	0.217812	0.325295	0.26396	0	0.935309	0.333487	0	0.625949	0.136547	NA	NA	0.154738	0.70738
4	89021712	C	T	chr4:89021712:C:T	2	0.220088	-0.303552	0.247536	0.220088	-0.303552	0.247536	0	0.00360244	0.952139	0	0.325234	0.462591	NA	NA	-0.293551	-0.325623
4	89170634	C	T	chr4:89170634:C:T	2	0.220853	0.283772	0.23179	0.412012	0.404503	0.49308	75.4763	4.07768	0.0434533	0.369331	0.858208	0.018538	NA	NA	-0.0509078	0.938369
4	89953728	T	C	chr4:89953728:T:C	2	0.221057	-0.250022	0.204313	0.291542	-0.284012	0.269271	38.2717	1.62	0.203092	0.0578	0.798761	0.0806132	NA	NA	-0.0640403	-0.613632
4	88987230	GA	G	chr4:88987230:GA:G	2	0.221166	0.249905	0.204265	0.221166	0.249905	0.204265	0	0.117599	0.731653	0	0.405756	0.336641	NA	NA	0.203589	0.355846
4	89173260	TAA	T	chr4:89173260:TAA:T	2	0.22133	0.283405	0.23173	0.413065	0.405072	0.494888	75.6562	4.10782	0.0426853	0.372904	0.854544	0.0182714	NA	NA	-0.0522134	0.940654
4	89961896	A	C	chr4:89961896:A:C	2	0.221592	-0.253607	0.207482	0.281873	-0.285967	0.265738	34.3424	1.52305	0.217158	0.0511321	0.766903	0.0869897	NA	NA	-0.0749889	-0.620679
4	89346080	A	G	chr4:89346080:A:G	2	0.222099	-0.25992	0.212881	0.222099	-0.25992	0.212881	0	0.0156756	0.900364	0	0.275362	0.573661	NA	NA	-0.277322	-0.219098
4	90048414	G	A	chr4:90048414:G:A	2	0.223288	0.306067	0.251321	0.256052	0.328604	0.289322	20.2475	1.25388	0.262813	0.0370886	0.705755	0.10724	NA	NA	0.114742	0.720012
4	89968373	C	T	chr4:89968373:C:T	2	0.223613	-0.252715	0.207658	0.306085	-0.29822	0.291381	44.4748	1.80098	0.179594	0.0783917	0.818351	0.072333	NA	NA	-0.0581642	-0.6519
4	90316085	G	T	chr4:90316085:G:T	2	0.223705	0.257541	0.211665	0.253418	0.277669	0.243125	18.8653	1.23252	0.266918	0.0251299	0.673294	0.111333	NA	NA	0.10616	0.622313
4	88986453	C	T	chr4:88986453:C:T	2	0.223887	0.248195	0.204064	0.223887	0.248195	0.204064	0	0.102632	0.748694	0	0.402055	0.348272	NA	NA	0.20498	0.347092
4	89941221	G	A	chr4:89941221:G:A	2	0.223948	-0.241023	0.198194	0.223948	-0.241023	0.198194	0	0.376562	0.539449	0	0.174228	0.923276	NA	NA	-0.31361	-0.0372448
4	90158588	T	A	chr4:90158588:T:A	2	0.224184	0.324217	0.26674	0.224184	0.324217	0.26674	0	0.875588	0.349413	0	0.617099	0.14701	NA	NA	0.159719	0.702936
4	89961846	A	G	chr4:89961846:A:G	2	0.225361	-0.25161	0.207532	0.283068	-0.282713	0.263368	33.2347	1.49778	0.221013	0.0486997	0.768351	0.0896338	NA	NA	-0.0745164	-0.615872
4	90096460	C	T	chr4:90096460:C:T	2	0.225431	0.328595	0.27107	0.225431	0.328595	0.27107	0	0.694377	0.404679	0	0.580289	0.172848	NA	NA	0.179573	0.670975
4	89960383	A	G	chr4:89960383:A:G	2	0.225641	-0.250095	0.206406	0.282342	-0.279353	0.259846	32.4893	1.48125	0.223579	0.0462753	0.771544	0.0905216	NA	NA	-0.073287	-0.607014
4	89960725	G	C	chr4:89960725:G:C	2	0.227213	0.329364	0.272749	0.374093	0.454731	0.511605	67.8096	3.10651	0.0779798	0.359772	0.998049	0.0326368	NA	NA	-0.000809164	1.0293
4	90147919	C	G	chr4:90147919:C:G	2	0.22734	0.321465	0.266281	0.22734	0.321465	0.266281	0	0.889887	0.345508	0	0.623826	0.146647	NA	NA	0.156296	0.703486
4	90143311	C	T	chr4:90143311:C:T	2	0.227464	0.321335	0.266244	0.227464	0.321335	0.266244	0	0.903241	0.341914	0	0.625996	0.145163	NA	NA	0.155222	0.706778
4	90158181	TA	T	chr4:90158181:TA:T	2	0.227501	0.321244	0.26619	0.227501	0.321244	0.26619	0	0.887433	0.346174	0	0.623282	0.147052	NA	NA	0.156459	0.702839
4	89960149	T	C	chr4:89960149:T:C	2	0.228202	-0.249017	0.206653	0.293725	-0.283149	0.26967	36.7817	1.58182	0.208499	0.0560284	0.79455	0.0850298	NA	NA	-0.0658364	-0.617791
4	90161630	T	C	chr4:90161630:T:C	2	0.228247	0.320724	0.266186	0.228247	0.320724	0.266186	0	0.893602	0.344503	0	0.625662	0.146592	NA	NA	0.155382	0.703665
4	90152623	G	C	chr4:90152623:G:C	2	0.228286	0.320687	0.266178	0.228286	0.320687	0.266178	0	0.895306	0.344043	0	0.625992	0.146408	NA	NA	0.155221	0.704047
4	90151550	T	C	chr4:90151550:T:C	2	0.228313	0.320703	0.266207	0.228313	0.320703	0.266207	0	0.895573	0.343972	0	0.626101	0.146385	NA	NA	0.15519	0.704151
4	89956843	T	A	chr4:89956843:T:A	2	0.228355	-0.248943	0.206659	0.29415	-0.28321	0.269965	36.9092	1.58502	0.20804	0.0563326	0.795475	0.0848791	NA	NA	-0.0655389	-0.618033
4	90158610	G	A	chr4:90158610:G:A	2	0.228443	0.32059	0.266187	0.228443	0.32059	0.266187	0	0.894062	0.344379	0	0.626008	0.146619	NA	NA	0.155222	0.70367
4	90158863	G	T	chr4:90158863:G:T	2	0.228445	0.3206	0.266196	0.228445	0.3206	0.266196	0	0.892706	0.344745	0	0.625814	0.146776	NA	NA	0.155323	0.703336
4	90159447	A	G	chr4:90159447:A:G	2	0.228479	0.320558	0.266181	0.228479	0.320558	0.266181	0	0.891922	0.344957	0	0.625699	0.146887	NA	NA	0.155365	0.703108
4	90156473	C	T	chr4:90156473:C:T	2	0.228488	0.320559	0.266187	0.228488	0.320559	0.266187	0	0.893059	0.34465	0	0.625913	0.146755	NA	NA	0.155269	0.70339
4	90147773	T	C	chr4:90147773:T:C	2	0.228557	0.320478	0.266159	0.228557	0.320478	0.266159	0	0.893575	0.34451	0	0.626138	0.146717	NA	NA	0.155153	0.703369
4	90159157	T	C	chr4:90159157:T:C	2	0.228557	0.320503	0.26618	0.228557	0.320503	0.26618	0	0.891327	0.345118	0	0.625699	0.146991	NA	NA	0.155365	0.702923
4	90147462	A	T	chr4:90147462:A:T	2	0.228569	0.320468	0.266157	0.228569	0.320468	0.266157	0	0.89342	0.344552	0	0.626116	0.146741	NA	NA	0.155161	0.703329
4	90160338	C	T	chr4:90160338:C:T	2	0.228569	0.320492	0.266178	0.228569	0.320492	0.266178	0	0.891414	0.345095	0	0.625742	0.146984	NA	NA	0.155345	0.702922
4	90162479	G	C	chr4:90162479:G:C	2	0.228578	0.320502	0.266191	0.228578	0.320502	0.266191	0	0.891294	0.345127	0	0.625715	0.147004	NA	NA	0.155363	0.702937
4	90155715	C	A	chr4:90155715:C:A	2	0.228579	0.32048	0.266174	0.228579	0.32048	0.266174	0	0.890408	0.345367	0	0.625546	0.147112	NA	NA	0.15543	0.702691
4	90145985	G	A	chr4:90145985:G:A	2	0.228601	0.320448	0.266159	0.228601	0.320448	0.266159	0	0.893519	0.344526	0	0.626199	0.14674	NA	NA	0.155126	0.703322
4	90147518	A	T	chr4:90147518:A:T	2	0.228622	0.320432	0.266158	0.228622	0.320432	0.266158	0	0.893802	0.344449	0	0.626291	0.146714	NA	NA	0.155084	0.703364
4	90144974	C	T	chr4:90144974:C:T	2	0.228623	0.320428	0.266156	0.228623	0.320428	0.266156	0	0.892824	0.344713	0	0.626104	0.146832	NA	NA	0.155168	0.703137
4	90149826	G	A	chr4:90149826:G:A	2	0.228624	0.320441	0.266167	0.228624	0.320441	0.266167	0	0.892691	0.344749	0	0.626013	0.146858	NA	NA	0.155209	0.70319
4	90160758	G	A	chr4:90160758:G:A	2	0.228701	0.320417	0.26619	0.228701	0.320417	0.26619	0	0.89117	0.34516	0	0.625905	0.147064	NA	NA	0.15528	0.702802
4	90155711	G	A	chr4:90155711:G:A	2	0.228719	0.320392	0.26618	0.228719	0.320392	0.26618	0	0.890527	0.345334	0	0.625764	0.147156	NA	NA	0.155334	0.702655
4	90148478	A	G	chr4:90148478:A:G	2	0.228839	0.320287	0.266162	0.228839	0.320287	0.266162	0	0.891547	0.345058	0	0.626116	0.147083	NA	NA	0.155161	0.702777
4	90153299	G	T	chr4:90153299:G:T	2	0.228935	0.320309	0.266235	0.228935	0.320309	0.266235	0	0.893098	0.344639	0	0.626393	0.146954	NA	NA	0.15506	0.703389
4	90146182	T	C	chr4:90146182:T:C	2	0.230084	0.319498	0.266217	0.230084	0.319498	0.266217	0	0.883602	0.347217	0	0.62609	0.148602	NA	NA	0.155176	0.700592
4	89967553	C	G	chr4:89967553:C:G	2	0.231314	-0.248787	0.207845	0.305194	-0.288896	0.281751	40.9287	1.69287	0.193223	0.0677245	0.815764	0.0796836	NA	NA	-0.0591478	-0.634421
4	90337107	C	T	chr4:90337107:C:T	2	0.231873	-0.258739	0.216419	0.231873	-0.258739	0.216419	0	0.138206	0.710071	0	0.446235	0.320393	NA	NA	-0.20187	-0.372565
4	89052759	G	A	chr4:89052759:G:A	2	0.232391	-0.296311	0.248121	0.232391	-0.296311	0.248121	0	8.93797e-07	0.999246	0	0.32161	0.505302	NA	NA	-0.296154	-0.296661
4	90155408	A	T	chr4:90155408:A:T	2	0.233038	0.317626	0.266338	0.233038	0.317626	0.266338	0	0.866113	0.352034	0	0.626503	0.152056	NA	NA	0.155017	0.695455
4	89027488	A	C	chr4:89027488:A:C	2	0.234045	-0.295195	0.248062	0.234045	-0.295195	0.248062	0	5.41951e-06	0.998143	0	0.323748	0.50598	NA	NA	-0.294807	-0.296055
4	90149918	T	C	chr4:90149918:T:C	2	0.234478	0.317218	0.266816	0.234478	0.317218	0.266816	0	0.86803	0.351501	0	0.626013	0.152806	NA	NA	0.155209	0.698652
4	89949189	T	G	chr4:89949189:T:G	2	0.234587	-0.245934	0.206906	0.298692	-0.280564	0.26997	36.6066	1.57745	0.209128	0.0559937	0.80002	0.0871572	NA	NA	-0.0639842	-0.617086
4	88954543	A	G	chr4:88954543:A:G	2	0.235215	-0.285934	0.240881	0.235215	-0.285934	0.240881	0	0.700545	0.402601	0	0.555748	0.184317	NA	NA	-0.165362	-0.623063
4	89064773	TTAAG	T	chr4:89064773:TTAAG:T	2	0.235253	-0.293991	0.247689	0.235253	-0.293991	0.247689	0	0.0370643	0.847334	0	0.380559	0.410626	NA	NA	-0.26187	-0.364782
4	89965935	A	G	chr4:89965935:A:G	2	0.235579	-0.246132	0.207512	0.309164	-0.286589	0.281805	41.0778	1.69715	0.192661	0.0680098	0.822252	0.0805611	NA	NA	-0.0569031	-0.632339
4	90320797	T	C	chr4:90320797:T:C	2	0.235625	0.249374	0.210266	0.239407	0.251728	0.213969	2.49876	1.02563	0.311188	0.00270974	0.658958	0.134706	NA	NA	0.110736	0.576447
4	89965861	A	C	chr4:89965861:A:C	2	0.235698	-0.246076	0.207518	0.309275	-0.286534	0.281816	41.0793	1.6972	0.192655	0.068017	0.822465	0.0805886	NA	NA	-0.0568359	-0.632292
4	89063505	G	T	chr4:89063505:G:T	2	0.235768	-0.293789	0.247792	0.235768	-0.293789	0.247792	0	0.0375552	0.846339	0	0.381673	0.410287	NA	NA	-0.261421	-0.365029
4	89009919	C	T	chr4:89009919:C:T	2	0.236106	0.245688	0.207371	0.236106	0.245688	0.207371	0	4.4634e-05	0.994669	0	0.324078	0.511341	NA	NA	0.246622	0.243633
4	89299508	C	T	chr4:89299508:C:T	2	0.236165	0.260855	0.2202	0.407823	0.420915	0.508517	77.7927	4.50302	0.033835	0.405575	0.867214	0.0153277	NA	NA	-0.043958	0.977173
4	89578394	C	T	chr4:89578394:C:T	2	0.236529	0.256709	0.216868	0.236529	0.256709	0.216868	0	0.69207	0.405461	0	0.614793	0.174954	NA	NA	0.132501	0.518765
4	89956479	AT	A	chr4:89956479:AT:A	2	0.237602	-0.244648	0.207153	0.306162	-0.28059	0.274198	38.4894	1.62574	0.202294	0.0604161	0.819545	0.0849028	NA	NA	-0.0578788	-0.618179
4	89053571	C	T	chr4:89053571:C:T	2	0.237951	-0.291771	0.247238	0.237951	-0.291771	0.247238	0	0.0321627	0.857671	0	0.379647	0.419038	NA	NA	-0.261901	-0.357589
4	89915368	A	C	chr4:89915368:A:C	2	0.238778	-0.235467	0.19988	0.238778	-0.235467	0.19988	0	0.358626	0.54927	0	0.188503	0.895834	NA	NA	-0.312112	-0.0485298
4	89030410	G	A	chr4:89030410:G:A	2	0.23921	-0.290823	0.247096	0.23921	-0.290823	0.247096	0	0.0301463	0.862159	0	0.3794	0.422719	NA	NA	-0.261912	-0.354488
4	88974885	G	A	chr4:88974885:G:A	2	0.239525	0.241381	0.205225	0.239525	0.241381	0.205225	0	0.0880977	0.76661	0	0.417633	0.366788	NA	NA	0.200433	0.331995
4	89954759	A	G	chr4:89954759:A:G	2	0.239934	-0.243286	0.207025	0.296745	-0.274278	0.262859	33.338	1.5001	0.220655	0.0486304	0.793253	0.0935385	NA	NA	-0.0661835	-0.606315
4	90315948	G	C	chr4:90315948:G:C	2	0.24045	-0.265016	0.225763	0.24045	-0.265016	0.225763	0	0.333592	0.563551	0	0.521454	0.254116	NA	NA	-0.175538	-0.45504
4	90389368	C	T	chr4:90389368:C:T	2	0.240503	-0.274482	0.233855	0.395839	-0.407949	0.480462	72.599	3.6495	0.056086	0.338865	0.929869	0.0250649	NA	NA	0.0247721	-0.941419
4	89202516	C	T	chr4:89202516:C:T	2	0.242399	0.262994	0.224972	0.348757	0.357191	0.381206	59.265	2.45489	0.117159	0.177214	0.895232	0.0511261	NA	NA	0.0352705	0.808601
4	89005911	T	C	chr4:89005911:T:C	2	0.24306	0.242167	0.207446	0.24306	0.242167	0.207446	0	1.2215e-05	0.997211	0	0.334104	0.512065	NA	NA	0.241678	0.243242
4	90181499	A	G	chr4:90181499:A:G	2	0.243603	0.313772	0.269094	0.243603	0.313772	0.269094	0	0.742313	0.388921	0	0.604894	0.175625	NA	NA	0.165318	0.675852
4	89956811	A	G	chr4:89956811:A:G	2	0.243606	-0.241719	0.207303	0.309318	-0.277391	0.272847	37.6868	1.6048	0.205225	0.0587342	0.821305	0.0878472	NA	NA	-0.0572228	-0.615521
4	90179245	TAAAG	T	chr4:90179245:TAAAG:T	2	0.243904	0.313535	0.269064	0.243904	0.313535	0.269064	0	0.743399	0.388574	0	0.605682	0.175565	NA	NA	0.164951	0.675744
4	90178979	G	T	chr4:90178979:G:T	2	0.243928	0.313516	0.26906	0.243928	0.313516	0.26906	0	0.743006	0.3887	0	0.605653	0.175632	NA	NA	0.164965	0.675606
4	90177988	C	T	chr4:90177988:C:T	2	0.243962	0.313491	0.269058	0.243962	0.313491	0.269058	0	0.743088	0.388674	0	0.605717	0.175634	NA	NA	0.164934	0.675601
4	89442599	C	A	chr4:89442599:C:A	2	0.244038	0.246966	0.211996	0.244038	0.246966	0.211996	0	0.138109	0.710168	0	0.240148	0.733968	NA	NA	0.299767	0.129412
4	90174724	A	G	chr4:90174724:A:G	2	0.244107	0.313433	0.269091	0.244107	0.313433	0.269091	0	0.74399	0.388386	0	0.606219	0.175539	NA	NA	0.164735	0.675727
4	90175844	A	G	chr4:90175844:A:G	2	0.24425	0.313291	0.269051	0.24425	0.313291	0.269051	0	0.741134	0.389298	0	0.605748	0.176055	NA	NA	0.16492	0.674882
4	90169425	G	C	chr4:90169425:G:C	2	0.245125	0.312789	0.269118	0.245125	0.312789	0.269118	0	0.737273	0.390536	0	0.605909	0.177079	NA	NA	0.164858	0.673747
4	90181553	A	G	chr4:90181553:A:G	2	0.245859	0.312319	0.269132	0.245859	0.312319	0.269132	0	0.732715	0.392005	0	0.605853	0.178132	NA	NA	0.164879	0.672277
4	89082355	ATTG	A	chr4:89082355:ATTG:A	2	0.246657	-0.287068	0.247792	0.246657	-0.287068	0.247792	0	0.0225675	0.880587	0	0.380203	0.440622	NA	NA	-0.262036	-0.342423
4	89082575	G	A	chr4:89082575:G:A	2	0.246965	-0.286874	0.247785	0.246965	-0.286874	0.247785	0	0.0223032	0.881283	0	0.380261	0.441324	NA	NA	-0.261991	-0.341906
4	89308234	A	G	chr4:89308234:A:G	2	0.247245	0.309355	0.267361	0.247245	0.309355	0.267361	0	0.757885	0.383991	0	0.639146	0.170695	NA	NA	0.151481	0.65251
4	89091765	A	C	chr4:89091765:A:C	2	0.248002	-0.285917	0.2475	0.248002	-0.285917	0.2475	0	0.00207862	0.963636	0	0.32498	0.544202	NA	NA	-0.293499	-0.269124
4	89952944	A	AC	chr4:89952944:A:AC	2	0.248048	-0.239856	0.207649	0.310581	-0.27425	0.270463	36.4421	1.57337	0.209718	0.0559374	0.821562	0.0909902	NA	NA	-0.0572005	-0.61127
4	89934781	T	C	chr4:89934781:T:C	2	0.248348	-0.229309	0.198644	0.248348	-0.229309	0.198644	0	0.300182	0.583768	0	0.203788	0.894045	NA	NA	-0.295672	-0.0508196
4	89968476	T	C	chr4:89968476:T:C	2	0.250924	-0.237599	0.206948	0.321669	-0.279758	0.282289	41.2005	1.70069	0.192197	0.0686459	0.838366	0.0844433	NA	NA	-0.0512954	-0.628555
4	89089790	C	T	chr4:89089790:C:T	2	0.251162	-0.283434	0.246994	0.251162	-0.283434	0.246994	0	0.0181947	0.892701	0	0.380674	0.451653	NA	NA	-0.261009	-0.332932
4	89350334	T	C	chr4:89350334:T:C	2	0.252578	-0.243709	0.213012	0.252578	-0.243709	0.213012	0	0.0587572	0.808471	0	0.275316	0.673377	NA	NA	-0.277354	-0.164468
4	89203883	G	A	chr4:89203883:G:A	2	0.252726	0.322416	0.281893	0.412201	0.455499	0.555468	71.2664	3.48025	0.0621055	0.443882	0.887317	0.0289878	NA	NA	-0.0488979	1.06721
4	90017309	T	G	chr4:90017309:T:G	2	0.252859	0.333026	0.291251	0.282115	0.360251	0.334936	19.441	1.24133	0.265215	0.0485675	0.73143	0.11896	NA	NA	0.119641	0.826492
4	90390579	C	T	chr4:90390579:C:T	2	0.253281	0.331613	0.290273	0.711756	0.210534	0.569782	71.7689	3.54219	0.0598264	0.469254	0.0416836	0.403018	NA	NA	0.734676	-0.408863
4	90359420	G	A	chr4:90359420:G:A	2	0.253917	-0.228857	0.200596	0.253917	-0.228857	0.200596	0	0.798271	0.371611	0	0.668361	0.166258	NA	NA	-0.104575	-0.487313
4	90332097	G	A	chr4:90332097:G:A	2	0.25484	-0.246893	0.216826	0.25484	-0.246893	0.216826	0	0.0829888	0.773287	0	0.444785	0.372395	NA	NA	-0.202803	-0.335384
4	89200276	G	A	chr4:89200276:G:A	2	0.254991	0.256667	0.225481	0.353312	0.344453	0.371105	57.0652	2.32911	0.126974	0.162158	0.900597	0.0574586	NA	NA	0.0335656	0.787439
4	90083276	A	G	chr4:90083276:A:G	2	0.255237	0.3046	0.267728	0.255237	0.3046	0.267728	0	0.976887	0.322969	0	0.69237	0.145885	NA	NA	0.127466	0.699904
4	90296773	C	T	chr4:90296773:C:T	2	0.256612	-0.243249	0.214423	0.321703	-0.283743	0.28633	38.8458	1.63521	0.200984	0.0668529	0.835308	0.0897454	NA	NA	-0.0541515	-0.640834
4	90304725	G	C	chr4:90304725:G:C	2	0.256628	-0.242316	0.213608	0.322109	-0.283618	0.286444	39.2062	1.64491	0.199654	0.0675539	0.834496	0.0892356	NA	NA	-0.0541449	-0.641178
4	89341492	T	A	chr4:89341492:T:A	2	0.256876	-0.258878	0.228327	0.256876	-0.258878	0.228327	0	0.00283479	0.957538	0	0.323194	0.57623	NA	NA	-0.26653	-0.239564
4	89199032	G	C	chr4:89199032:G:C	2	0.257819	0.316043	0.279298	0.421292	0.442499	0.550248	71.5358	3.51319	0.0608821	0.436804	0.862081	0.0290704	NA	NA	-0.0597271	1.04536
4	89338789	T	TG	chr4:89338789:T:TG	2	0.257966	-0.258466	0.228486	0.257966	-0.258466	0.228486	0	0.00394456	0.949921	0	0.321692	0.582925	NA	NA	-0.267492	-0.235651
4	89341758	A	G	chr4:89341758:A:G	2	0.258743	-0.257853	0.228317	0.258743	-0.257853	0.228317	0	0.00367981	0.951629	0	0.323115	0.582098	NA	NA	-0.266572	-0.235852
4	90173178	G	A	chr4:90173178:G:A	2	0.259885	0.303467	0.26935	0.259885	0.303467	0.26935	0	0.650168	0.420053	0	0.605832	0.198517	NA	NA	0.16488	0.643826
4	90388697	G	A	chr4:90388697:G:A	2	0.259897	-0.263091	0.23352	0.401257	-0.388348	0.462662	70.5681	3.39767	0.0652885	0.305963	0.929071	0.0308902	NA	NA	0.0250128	-0.906192
4	89335312	G	T	chr4:89335312:G:T	2	0.261878	-0.256234	0.22838	0.261878	-0.256234	0.22838	0	0.00444902	0.94682	0	0.324774	0.587904	NA	NA	-0.265837	-0.232069
4	90358733	A	G	chr4:90358733:A:G	2	0.262383	-0.226637	0.202215	0.262383	-0.226637	0.202215	0	0.791604	0.373616	0	0.674629	0.171302	NA	NA	-0.103002	-0.48845
4	89334899	AGTGCCAG	A	chr4:89334899:AGTGCCAG:A	2	0.262447	-0.255801	0.228266	0.262447	-0.255801	0.228266	0	0.00566184	0.94002	0	0.323019	0.593584	NA	NA	-0.266621	-0.228536
4	89546178	A	C	chr4:89546178:A:C	2	0.262657	0.241462	0.215565	0.262657	0.241462	0.215565	0	0.769997	0.380218	0	0.678071	0.173505	NA	NA	0.109188	0.511965
4	89514712	A	G	chr4:89514712:A:G	2	0.262699	-0.271886	0.242748	0.262699	-0.271886	0.242748	0	0.0120288	0.912666	0	0.310855	0.624593	NA	NA	-0.288116	-0.228213
4	90359465	C	T	chr4:90359465:C:T	2	0.262739	-0.226465	0.202211	0.262739	-0.226465	0.202211	0	0.789145	0.374359	0	0.674589	0.171804	NA	NA	-0.103016	-0.48785
4	89539360	C	T	chr4:89539360:C:T	2	0.262754	0.237655	0.21221	0.262754	0.237655	0.21221	0	0.733944	0.391608	0	0.677284	0.177918	NA	NA	0.10837	0.493305
4	89343210	C	T	chr4:89343210:C:T	2	0.263761	-0.256403	0.229434	0.263761	-0.256403	0.229434	0	0.000621488	0.980111	0	0.337602	0.565651	NA	NA	-0.260005	-0.247321
4	90354083	T	C	chr4:90354083:T:C	2	0.26387	-0.225969	0.202247	0.26387	-0.225969	0.202247	0	0.789716	0.374186	0	0.676042	0.172228	NA	NA	-0.102527	-0.487651
4	90113090	A	G	chr4:90113090:A:G	2	0.265341	0.301517	0.270696	0.265341	0.301517	0.270696	0	0.812717	0.367318	0	0.668451	0.171478	NA	NA	0.139228	0.668474
4	89308456	G	C	chr4:89308456:G:C	2	0.266326	0.29735	0.267506	0.266326	0.29735	0.267506	0	0.653799	0.418758	0	0.640469	0.196092	NA	NA	0.150885	0.616781
4	89334016	G	A	chr4:89334016:G:A	2	0.267373	-0.252137	0.227328	0.267373	-0.252137	0.227328	0	0.00425131	0.948013	0	0.331806	0.588565	NA	NA	-0.261579	-0.228869
4	89547980	A	G	chr4:89547980:A:G	2	0.267498	-0.24024	0.216658	0.267498	-0.24024	0.216658	0	0.979741	0.322263	0	0.699149	0.151219	NA	NA	-0.100038	-0.568266
4	89628295	A	C	chr4:89628295:A:C	2	0.267535	0.353394	0.31873	0.267535	0.353394	0.31873	0	0.000773046	0.977819	0	0.389605	0.483954	NA	NA	0.346546	0.364862
4	89540629	C	G	chr4:89540629:C:G	2	0.267874	0.238616	0.215363	0.267874	0.238616	0.215363	0	0.76689	0.381181	0	0.684569	0.176191	NA	NA	0.106752	0.508358
4	88947842	CATAG	C	chr4:88947842:CATAG:C	2	0.267883	-0.279976	0.252697	0.267883	-0.279976	0.252697	0	0.093415	0.75988	0	0.270471	0.744035	NA	NA	-0.328099	-0.156022
4	89547047	A	T	chr4:89547047:A:T	2	0.268153	-0.239955	0.216698	0.268153	-0.239955	0.216698	0	0.976413	0.323086	0	0.699109	0.151888	NA	NA	-0.100052	-0.567685
4	89513860	G	A	chr4:89513860:G:A	2	0.268188	0.223332	0.201701	0.268188	0.223332	0.201701	0	0.86697	0.351796	0	0.646922	0.169976	NA	NA	0.108332	0.530037
4	89545015	A	C	chr4:89545015:A:C	2	0.268191	0.23846	0.215365	0.268191	0.23846	0.215365	0	0.765735	0.38154	0	0.684727	0.176499	NA	NA	0.106696	0.508005
4	89544860	T	G	chr4:89544860:T:G	2	0.2683	-0.239468	0.216325	0.2683	-0.239468	0.216325	0	0.968379	0.325085	0	0.698091	0.152874	NA	NA	-0.100261	-0.565001
4	89541228	A	C	chr4:89541228:A:C	2	0.268373	0.23837	0.215365	0.268373	0.23837	0.215365	0	0.764238	0.382006	0	0.68465	0.176797	NA	NA	0.106726	0.507634
4	89544802	A	G	chr4:89544802:A:G	2	0.26851	-0.239381	0.21634	0.26851	-0.239381	0.21634	0	0.968111	0.325152	0	0.698376	0.152979	NA	NA	-0.100171	-0.564865
4	89170396	G	A	chr4:89170396:G:A	2	0.268517	-0.218901	0.197835	0.268517	-0.218901	0.197835	0	0.601815	0.437887	0	0.61131	0.210519	NA	NA	-0.119711	-0.456366
4	89542492	A	G	chr4:89542492:A:G	2	0.268576	0.23826	0.215357	0.268576	0.23826	0.215357	0	0.763494	0.382237	0	0.684774	0.176993	NA	NA	0.106679	0.507371
4	90080667	C	T	chr4:90080667:C:T	2	0.268635	0.295555	0.267178	0.268635	0.295555	0.267178	0	0.88582	0.346612	0	0.694707	0.161997	NA	NA	0.126382	0.669334
4	90078419	A	G	chr4:90078419:A:G	2	0.268637	0.295557	0.267181	0.268637	0.295557	0.267181	0	0.886279	0.346488	0	0.694775	0.161941	NA	NA	0.126351	0.669465
4	89092472	C	A	chr4:89092472:C:A	2	0.268657	0.341083	0.308349	0.316675	0.375305	0.374813	28.7905	1.40431	0.236004	0.0850179	0.842549	0.107646	NA	NA	0.075698	0.844201
4	90104486	C	T	chr4:90104486:C:T	2	0.269309	0.299184	0.270839	0.269309	0.299184	0.270839	0	0.78822	0.374639	0	0.667605	0.17683	NA	NA	0.139594	0.661481
4	89171242	T	C	chr4:89171242:T:C	2	0.269383	-0.220447	0.199592	0.269383	-0.220447	0.199592	0	0.684684	0.407979	0	0.626457	0.196571	NA	NA	-0.115196	-0.479598
4	88921957	C	T	chr4:88921957:C:T	2	0.269443	-0.284655	0.257759	0.269443	-0.284655	0.257759	0	0.0709822	0.789912	0	0.282374	0.713369	NA	NA	-0.328286	-0.176565
4	90103232	G	T	chr4:90103232:G:T	2	0.270035	0.298732	0.27084	0.270035	0.298732	0.27084	0	0.787007	0.375007	0	0.668354	0.177308	NA	NA	0.139261	0.660744
4	89337437	T	G	chr4:89337437:T:G	2	0.270093	-0.235063	0.213142	0.270093	-0.235063	0.213142	0	0.102361	0.749015	0	0.272505	0.735032	NA	NA	-0.279889	-0.131324
4	89168293	G	A	chr4:89168293:G:A	2	0.270234	-0.220468	0.199966	0.270234	-0.220468	0.199966	0	0.683442	0.408404	0	0.624195	0.197741	NA	NA	-0.115915	-0.481853
4	90366585	G	A	chr4:90366585:G:A	2	0.27048	-0.288416	0.261731	0.27048	-0.288416	0.261731	0	0.435828	0.509143	0	0.577723	0.246997	NA	NA	-0.174518	-0.550541
4	90366699	T	C	chr4:90366699:T:C	2	0.270646	-0.288326	0.26174	0.270646	-0.288326	0.26174	0	0.435465	0.50932	0	0.577839	0.247176	NA	NA	-0.174471	-0.550349
4	89333999	A	G	chr4:89333999:A:G	2	0.271064	-0.23548	0.213953	0.271064	-0.23548	0.213953	0	0.0660585	0.797165	0	0.288942	0.695809	NA	NA	-0.271716	-0.15203
4	89634686	C	T	chr4:89634686:C:T	2	0.27118	0.334222	0.303742	0.27118	0.334222	0.303742	0	0.000740439	0.978291	0	0.386511	0.496869	NA	NA	0.328061	0.34531
4	89205039	G	A	chr4:89205039:G:A	2	0.271282	-0.30363	0.275999	0.35295	-0.470022	0.506009	60.3076	2.51938	0.112455	0.323295	0.844555	0.0547007	NA	NA	-0.0618121	-1.09726
4	90367183	C	T	chr4:90367183:C:T	2	0.271371	-0.287929	0.261775	0.271371	-0.287929	0.261775	0	0.432794	0.510621	0	0.577822	0.248303	NA	NA	-0.174472	-0.549329
4	90367408	A	C	chr4:90367408:A:C	2	0.272014	-0.287483	0.26172	0.272014	-0.287483	0.26172	0	0.435905	0.509105	0	0.57975	0.24777	NA	NA	-0.173581	-0.549624
4	90367815	A	G	chr4:90367815:A:G	2	0.272539	-0.287284	0.261826	0.272539	-0.287284	0.261826	0	0.434253	0.509909	0	0.579954	0.248473	NA	NA	-0.173556	-0.549042
4	90368351	T	C	chr4:90368351:T:C	2	0.272656	-0.244573	0.222953	0.404717	-0.340757	0.408961	66.5731	2.9916	0.0836973	0.225791	0.933166	0.0407133	NA	NA	0.0227504	-0.800855
4	89558574	T	G	chr4:89558574:T:G	2	0.27298	0.236226	0.21549	0.27298	0.236226	0.21549	0	0.425502	0.514205	0	0.602343	0.244277	NA	NA	0.137297	0.435951
4	90307488	C	T	chr4:90307488:C:T	2	0.274311	-0.238202	0.217897	0.32067	-0.266073	0.267926	29.434	1.41711	0.233879	0.0448865	0.830976	0.109141	NA	NA	-0.0567594	-0.609025
4	89214588	C	T	chr4:89214588:C:T	2	0.274377	-0.24423	0.223441	0.37954	-0.332581	0.378473	60.0791	2.50495	0.113489	0.176258	0.975383	0.0544538	NA	NA	-0.00828846	-0.774286
4	89164792	G	C	chr4:89164792:G:C	2	0.274953	-0.218272	0.199932	0.274953	-0.218272	0.199932	0	0.713962	0.398132	0	0.637793	0.194368	NA	NA	-0.111384	-0.485273
4	89246294	T	G	chr4:89246294:T:G	2	0.275291	-0.352843	0.323425	0.275291	-0.352843	0.323425	0	0.913158	0.339278	0	0.713251	0.160629	NA	NA	-0.143546	-0.809226
4	88997161	T	C	chr4:88997161:T:C	2	0.276641	-0.266789	0.245234	0.276641	-0.266789	0.245234	0	0.036602	0.848278	0	0.419351	0.451059	NA	NA	-0.236264	-0.338901
4	89661887	CT	C	chr4:89661887:CT:C	2	0.276679	0.301305	0.276983	0.276679	0.301305	0.276983	0	2.91926e-05	0.995689	0	0.382683	0.51629	NA	NA	0.300204	0.303339
4	89197969	T	C	chr4:89197969:T:C	2	0.276925	0.304947	0.280475	0.424875	0.43005	0.538916	69.8939	3.32159	0.0683758	0.410045	0.866825	0.0343824	NA	NA	-0.057666	1.02554
4	90368143	A	G	chr4:90368143:A:G	2	0.277339	-0.28173	0.259345	0.277339	-0.28173	0.259345	0	0.432733	0.510651	0	0.58876	0.250497	NA	NA	-0.16835	-0.538437
4	90341676	CCTGA	C	chr4:90341676:CCTGA:C	2	0.277453	-0.219751	0.202338	0.277453	-0.219751	0.202338	0	0.707147	0.400393	0	0.67465	0.190926	NA	NA	-0.103007	-0.467739
4	89185282	C	T	chr4:89185282:C:T	2	0.277511	0.303988	0.279934	0.451332	0.456105	0.60556	76.1886	4.19967	0.0404317	0.562215	0.762529	0.0214777	NA	NA	-0.103776	1.11107
4	89561794	C	G	chr4:89561794:C:G	2	0.277744	-0.235458	0.216932	0.277744	-0.235458	0.216932	0	0.670132	0.413006	0	0.644978	0.200884	NA	NA	-0.119403	-0.507191
4	89201667	A	T	chr4:89201667:A:T	2	0.277872	0.305663	0.281689	0.426554	0.434896	0.546968	70.4429	3.38328	0.0658607	0.425637	0.860704	0.0333064	NA	NA	-0.0605292	1.03877
4	89200311	G	A	chr4:89200311:G:A	2	0.278227	0.305489	0.281735	0.426644	0.434765	0.54691	70.4222	3.38091	0.0659556	0.425432	0.860698	0.0333866	NA	NA	-0.0605367	1.03866
4	88932928	T	A	chr4:88932928:T:A	2	0.27825	-0.255274	0.235436	0.27825	-0.255274	0.235436	0	0.000158111	0.989967	0	0.357332	0.566529	NA	NA	-0.257165	-0.25064
4	90328955	A	T	chr4:90328955:A:T	2	0.278844	-0.221996	0.204998	0.278844	-0.221996	0.204998	0	0.827581	0.362973	0	0.694613	0.174231	NA	NA	-0.0969105	-0.500033
4	90369225	G	A	chr4:90369225:G:A	2	0.278958	-0.241512	0.223072	0.403528	-0.332446	0.397978	64.7356	2.83572	0.0921896	0.208242	0.94401	0.0454209	NA	NA	0.019067	-0.783032
4	90329222	G	A	chr4:90329222:G:A	2	0.279029	-0.22191	0.204997	0.279029	-0.22191	0.204997	0	0.826785	0.363204	0	0.694696	0.174418	NA	NA	-0.0968826	-0.499806
4	89202906	A	G	chr4:89202906:A:G	2	0.279219	0.304479	0.281385	0.42715	0.431023	0.542796	70.1179	3.34648	0.0673488	0.417252	0.860734	0.0341617	NA	NA	-0.060517	1.03042
4	89648007	A	G	chr4:89648007:A:G	2	0.279354	0.328507	0.303676	0.279354	0.328507	0.303676	0	0.000209805	0.988443	0	0.390242	0.510886	NA	NA	0.325234	0.334418
4	88920019	C	T	chr4:88920019:C:T	2	0.279493	-0.254867	0.235669	0.279493	-0.254867	0.235669	0	0.000215267	0.988294	0	0.357685	0.569356	NA	NA	-0.257071	-0.249443
4	90326207	T	C	chr4:90326207:T:C	2	0.279541	-0.221699	0.20502	0.279541	-0.221699	0.20502	0	0.824988	0.363726	0	0.694964	0.174887	NA	NA	-0.096802	-0.499344
4	88919909	C	T	chr4:88919909:C:T	2	0.279599	-0.254813	0.235672	0.279599	-0.254813	0.235672	0	0.000224041	0.988058	0	0.357705	0.569614	NA	NA	-0.257062	-0.24928
4	88918689	T	C	chr4:88918689:T:C	2	0.279988	-0.252064	0.233318	0.279988	-0.252064	0.233318	0	0.000279108	0.986671	0	0.358888	0.568235	NA	NA	-0.254573	-0.246008
4	89000137	A	G	chr4:89000137:A:G	2	0.281244	0.223642	0.20755	0.281244	0.223642	0.20755	0	0.00296951	0.956542	0	0.352289	0.584607	NA	NA	0.231082	0.206449
4	90112149	C	T	chr4:90112149:C:T	2	0.281627	-0.217849	0.202336	0.281627	-0.217849	0.202336	0	0.889229	0.345686	0	0.73848	0.163997	NA	NA	-0.0827691	-0.487355
4	89195037	G	A	chr4:89195037:G:A	2	0.281704	0.297132	0.276017	0.444589	0.434414	0.568257	73.7909	3.81547	0.0507815	0.480075	0.797045	0.0267298	NA	NA	-0.0871711	1.05352
4	90328727	T	C	chr4:90328727:T:C	2	0.281739	0.221301	0.205589	0.281739	0.221301	0.205589	0	0.833389	0.361294	0	0.701859	0.174305	NA	NA	0.0948892	0.499953
4	89115089	A	T	chr4:89115089:A:T	2	0.283102	-0.284145	0.264721	0.283102	-0.284145	0.264721	0	0.0775909	0.780589	0	0.457265	0.410571	NA	NA	-0.235599	-0.396149
4	89917492	C	T	chr4:89917492:C:T	2	0.284535	-0.215029	0.200926	0.284535	-0.215029	0.200926	0	0.327593	0.56708	0	0.226307	0.924555	NA	NA	-0.288615	-0.0353026
4	89193731	C	T	chr4:89193731:C:T	2	0.284675	0.297997	0.278534	0.444983	0.445478	0.583234	74.4354	3.91165	0.0479524	0.510222	0.79311	0.025531	NA	NA	-0.0892996	1.08156
4	90369190	T	G	chr4:90369190:T:G	2	0.285663	-0.238198	0.223097	0.406791	-0.32797	0.395356	64.2659	2.79845	0.0943555	0.204106	0.93949	0.0473576	NA	NA	0.0206091	-0.776381
4	89573121	G	A	chr4:89573121:G:A	2	0.285738	0.225611	0.211341	0.285738	0.225611	0.211341	0	0.359625	0.548715	0	0.605425	0.266955	NA	NA	0.134478	0.401867
4	89560439	G	C	chr4:89560439:G:C	2	0.285953	0.230201	0.215737	0.285953	0.230201	0.215737	0	0.352677	0.552602	0	0.592173	0.272466	NA	NA	0.140881	0.413973
4	89186856	A	G	chr4:89186856:A:G	2	0.286069	0.215111	0.201644	0.286069	0.215111	0.201644	0	0.802443	0.370364	0	0.679794	0.183368	NA	NA	0.0989513	0.495997
4	89559680	A	G	chr4:89559680:A:G	2	0.286204	0.229863	0.215533	0.286204	0.229863	0.215533	0	0.623789	0.429643	0	0.670468	0.208743	NA	NA	0.111654	0.475004
4	89188184	G	A	chr4:89188184:G:A	2	0.28632	0.297789	0.279292	0.447532	0.444253	0.5849	74.5066	3.92258	0.0476417	0.513528	0.786323	0.0255542	NA	NA	-0.0926756	1.08141
4	90368768	G	A	chr4:90368768:G:A	2	0.286689	-0.237529	0.222946	0.408625	-0.328159	0.397136	64.6256	2.8269	0.092697	0.207032	0.934043	0.046728	NA	NA	0.0224544	-0.77799
4	90008754	C	T	chr4:90008754:C:T	2	0.287448	-0.221078	0.207831	0.287448	-0.221078	0.207831	0	0.582628	0.445284	0	0.655911	0.218281	NA	NA	-0.112286	-0.4524
4	89564333	A	G	chr4:89564333:A:G	2	0.28767	0.229684	0.216022	0.28767	0.229684	0.216022	0	0.598984	0.438966	0	0.665141	0.2143	NA	NA	0.113773	0.470833
4	90011057	G	A	chr4:90011057:G:A	2	0.287923	-0.220897	0.207866	0.287923	-0.220897	0.207866	0	0.584025	0.444739	0	0.656775	0.218246	NA	NA	-0.111992	-0.45261
4	90368955	T	G	chr4:90368955:T:G	2	0.287934	-0.236965	0.222992	0.408148	-0.326102	0.394244	64.1209	2.78714	0.095024	0.202514	0.937137	0.0479947	NA	NA	0.0214076	-0.773365
4	89566953	C	A	chr4:89566953:C:A	2	0.287937	0.229549	0.216014	0.287937	0.229549	0.216014	0	0.598549	0.439132	0	0.665398	0.214505	NA	NA	0.113678	0.470589
4	90369563	T	A	chr4:90369563:T:A	2	0.288041	-0.236822	0.222906	0.408229	-0.325946	0.394124	64.1255	2.7875	0.0950025	0.202405	0.936961	0.0479997	NA	NA	0.0214593	-0.773071
4	90072021	C	A	chr4:90072021:C:A	2	0.288173	-0.216883	0.204195	0.324566	-0.234258	0.237797	23.1258	1.30083	0.254062	0.0276971	0.851438	0.12181	NA	NA	-0.047306	-0.536729
4	89335060	C	T	chr4:89335060:C:T	2	0.288364	-0.224148	0.211118	0.288364	-0.224148	0.211118	0	0.144578	0.703772	0	0.273535	0.787172	NA	NA	-0.277391	-0.10312
4	90007808	G	A	chr4:90007808:G:A	2	0.288684	-0.220361	0.207689	0.288684	-0.220361	0.207689	0	0.586163	0.443907	0	0.658113	0.218212	NA	NA	-0.111411	-0.452431
4	89346229	G	A	chr4:89346229:G:A	2	0.289229	-0.24255	0.22886	0.289229	-0.24255	0.22886	0	3.74147e-05	0.99512	0	0.367738	0.576484	NA	NA	-0.243429	-0.240321
4	90368323	G	A	chr4:90368323:G:A	2	0.289456	-0.236164	0.22294	0.409418	-0.325634	0.394746	64.217	2.79462	0.0945811	0.203324	0.934224	0.0480007	NA	NA	0.0223938	-0.77337
4	90370256	C	T	chr4:90370256:C:T	2	0.28953	-0.236125	0.222937	0.409385	-0.32525	0.394254	64.1439	2.78893	0.0949178	0.20259	0.934457	0.0481722	NA	NA	0.0223185	-0.772461
4	88997395	T	G	chr4:88997395:T:G	2	0.289737	-0.258926	0.24457	0.289737	-0.258926	0.24457	0	0.0174934	0.894776	0	0.415101	0.491064	NA	NA	-0.237858	-0.308592
4	90370643	C	T	chr4:90370643:C:T	2	0.289894	-0.235947	0.222937	0.409678	-0.325097	0.394315	64.1549	2.78978	0.0948672	0.202685	0.933804	0.0482001	NA	NA	0.0225413	-0.772355
4	90368403	G	A	chr4:90368403:G:A	2	0.289895	-0.235915	0.222908	0.40988	-0.325593	0.395087	64.2827	2.79976	0.0942782	0.203875	0.933034	0.0479194	NA	NA	0.0227954	-0.773638
4	90013954	T	C	chr4:90013954:T:C	2	0.290177	-0.215416	0.203658	0.302677	-0.22245	0.215822	8.86848	1.09732	0.294856	0.00918831	0.786674	0.143233	NA	NA	-0.0671239	-0.52233
4	90370120	A	G	chr4:90370120:A:G	2	0.290199	-0.235769	0.22291	0.409689	-0.324962	0.394161	64.1251	2.78747	0.0950044	0.202447	0.934068	0.0483056	NA	NA	0.0224448	-0.772169
4	90368318	T	A	chr4:90368318:T:A	2	0.290338	-0.235703	0.222912	0.409946	-0.325208	0.394676	64.2072	2.79386	0.0946262	0.203227	0.933273	0.0481454	NA	NA	0.0227135	-0.772921
4	89567530	T	C	chr4:89567530:T:C	2	0.290393	0.228612	0.216231	0.290393	0.228612	0.216231	0	0.581531	0.445713	0	0.662882	0.219248	NA	NA	0.114601	0.467097
4	89012479	A	C	chr4:89012479:A:C	2	0.290459	-0.208683	0.197408	0.290459	-0.208683	0.197408	0	0.501414	0.47888	0	0.608249	0.244202	NA	NA	-0.119879	-0.428719
4	90370563	C	G	chr4:90370563:C:G	2	0.290695	-0.235521	0.222905	0.410252	-0.324781	0.394416	64.1773	2.79153	0.0947638	0.202859	0.932606	0.0482638	NA	NA	0.022945	-0.772155
4	90370365	A	G	chr4:90370365:A:G	2	0.290866	-0.235465	0.222932	0.410094	-0.324613	0.394078	64.1036	2.78579	0.0951036	0.202298	0.933344	0.0484472	NA	NA	0.022694	-0.771761
4	90093581	T	C	chr4:90093581:T:C	2	0.290942	0.286733	0.271513	0.290942	0.286733	0.271513	0	0.681281	0.409146	0	0.66866	0.20402	NA	NA	0.139141	0.627019
4	90012679	C	T	chr4:90012679:C:T	2	0.29114	-0.221017	0.209371	0.29114	-0.221017	0.209371	0	0.566838	0.451518	0	0.663154	0.221989	NA	NA	-0.111157	-0.447196
4	90368474	A	T	chr4:90368474:A:T	2	0.291188	-0.23532	0.222943	0.410275	-0.324805	0.394464	64.1504	2.78943	0.0948878	0.202846	0.932994	0.0483872	NA	NA	0.0228084	-0.772433
4	90012354	A	C	chr4:90012354:A:C	2	0.291242	-0.220975	0.209375	0.291242	-0.220975	0.209375	0	0.562852	0.453113	0	0.662173	0.222865	NA	NA	-0.111503	-0.446369
4	89921820	A	C	chr4:89921820:A:C	2	0.291372	-0.212142	0.20106	0.291372	-0.212142	0.20106	0	0.332532	0.564172	0	0.230335	0.933279	NA	NA	-0.286434	-0.0311998
4	89567228	C	T	chr4:89567228:C:T	2	0.291625	0.228011	0.216214	0.291625	0.228011	0.216214	0	0.58463	0.444503	0	0.665304	0.219201	NA	NA	0.113713	0.467127
4	90368785	C	T	chr4:90368785:C:T	2	0.291763	-0.235118	0.223017	0.410658	-0.324699	0.394658	64.1574	2.78998	0.0948557	0.20307	0.932236	0.0484527	NA	NA	0.0230733	-0.772563
4	90017470	A	G	chr4:90017470:A:G	2	0.291963	-0.214586	0.203625	0.291963	-0.214586	0.203625	0	0.990838	0.319538	0	0.762436	0.156264	NA	NA	-0.0747754	-0.508437
4	90095646	C	T	chr4:90095646:C:T	2	0.292012	0.28619	0.2716	0.292012	0.28619	0.2716	0	0.671146	0.412652	0	0.667384	0.206359	NA	NA	0.139733	0.624229
4	90094312	G	T	chr4:90094312:G:T	2	0.292239	-0.21501	0.204145	0.292239	-0.21501	0.204145	0	0.831789	0.361756	0	0.732297	0.176832	NA	NA	-0.085142	-0.481935
4	90008643	A	G	chr4:90008643:A:G	2	0.29285	-0.220774	0.209883	0.29285	-0.220774	0.209883	0	0.581856	0.445586	0	0.666128	0.220339	NA	NA	-0.110092	-0.45235
4	90009831	T	A	chr4:90009831:T:A	2	0.293033	-0.220699	0.209892	0.293033	-0.220699	0.209892	0	0.581266	0.445817	0	0.666225	0.220541	NA	NA	-0.110064	-0.452157
4	89119696	A	G	chr4:89119696:A:G	2	0.294137	0.35255	0.336054	0.294137	0.35255	0.336054	0	0.22365	0.636273	0	0.25744	0.838066	NA	NA	0.461756	0.121269
4	89527266	A	C	chr4:89527266:A:C	2	0.294257	-0.255345	0.243457	0.294257	-0.255345	0.243457	0	0.0545597	0.815311	0	0.310357	0.723203	NA	NA	-0.290605	-0.163631
4	89674789	T	C	chr4:89674789:T:C	2	0.294379	0.28965	0.276235	0.294379	0.28965	0.276235	0	7.56146e-05	0.993062	0	0.395803	0.538397	NA	NA	0.291421	0.286392
4	89529231	A	T	chr4:89529231:A:T	2	0.294422	-0.255259	0.243459	0.294422	-0.255259	0.243459	0	0.0552714	0.814132	0	0.310134	0.72425	NA	NA	-0.290755	-0.162965
4	90368565	G	C	chr4:90368565:G:C	2	0.294742	-0.233549	0.2229	0.410688	-0.321131	0.390346	63.4281	2.73434	0.0982122	0.196526	0.935442	0.0504749	NA	NA	0.0219689	-0.765229
4	90103374	G	A	chr4:90103374:G:A	2	0.295115	-0.213627	0.204044	0.295115	-0.213627	0.204044	0	0.808596	0.368536	0	0.731399	0.181304	NA	NA	-0.0854413	-0.476254
4	89348184	A	G	chr4:89348184:A:G	2	0.295277	-0.239491	0.228824	0.295277	-0.239491	0.228824	0	0.00105439	0.974096	0	0.36631	0.596496	NA	NA	-0.244161	-0.227669
4	88926504	A	G	chr4:88926504:A:G	2	0.296161	-0.246013	0.235486	0.296161	-0.246013	0.235486	0	0.00542166	0.941303	0	0.357507	0.616941	NA	NA	-0.257085	-0.218859
4	89507889	G	T	chr4:89507889:G:T	2	0.296165	0.213888	0.204738	0.296165	0.213888	0.204738	0	0.354477	0.55159	0	0.230606	0.925526	NA	NA	0.296535	0.0341026
4	90102220	G	A	chr4:90102220:G:A	2	0.296694	-0.212983	0.204095	0.296694	-0.212983	0.204095	0	0.812744	0.36731	0	0.734666	0.181309	NA	NA	-0.0843922	-0.476258
4	89671544	A	C	chr4:89671544:A:C	2	0.296747	0.288263	0.276264	0.296747	0.288263	0.276264	0	2.70105e-05	0.995853	0	0.399265	0.538545	NA	NA	0.289322	0.286316
4	89346890	T	G	chr4:89346890:T:G	2	0.296854	-0.238698	0.228812	0.296854	-0.238698	0.228812	0	0.000869396	0.976477	0	0.368665	0.596058	NA	NA	-0.242937	-0.227961
4	89555854	A	G	chr4:89555854:A:G	2	0.297316	0.224616	0.215519	0.297316	0.224616	0.215519	0	0.576354	0.447745	0	0.672058	0.223252	NA	NA	0.111056	0.460358
4	89555855	G	A	chr4:89555855:G:A	2	0.297316	0.224616	0.215519	0.297316	0.224616	0.215519	0	0.576354	0.447745	0	0.672058	0.223252	NA	NA	0.111056	0.460358
4	89350969	G	A	chr4:89350969:G:A	2	0.2976	-0.237391	0.227912	0.2976	-0.237391	0.227912	0	0.00081392	0.97724	0	0.368944	0.597678	NA	NA	-0.241454	-0.226985
4	89682268	C	A	chr4:89682268:C:A	2	0.297638	0.351956	0.337929	0.297638	0.351956	0.337929	0	0.377765	0.538802	0	0.229607	0.889746	NA	NA	0.5092	0.0776103
4	89556511	A	T	chr4:89556511:A:T	2	0.297665	0.224532	0.215595	0.297665	0.224532	0.215595	0	0.574486	0.448482	0	0.671934	0.223811	NA	NA	0.111134	0.46001
4	88997478	C	T	chr4:88997478:C:T	2	0.297837	-0.254045	0.244019	0.297837	-0.254045	0.244019	0	0.0222313	0.881474	0	0.428344	0.488977	NA	NA	-0.230425	-0.31009
4	90165989	G	A	chr4:90165989:G:A	2	0.298313	0.288723	0.277603	0.298313	0.288723	0.277603	0	0.893701	0.344476	0	0.69984	0.176508	NA	NA	0.125943	0.71182
4	90142552	C	T	chr4:90142552:C:T	2	0.29921	0.282836	0.272448	0.333818	0.318875	0.329944	25.8584	1.34877	0.245493	0.0618223	0.814159	0.12359	NA	NA	0.0764608	0.767953
4	90367316	C	T	chr4:90367316:C:T	2	0.299223	-0.272788	0.262776	0.299223	-0.272788	0.262776	0	0.332337	0.564286	0	0.578249	0.294066	NA	NA	-0.174267	-0.505716
4	88939668	T	C	chr4:88939668:T:C	2	0.299613	-0.244088	0.235319	0.299613	-0.244088	0.235319	0	0.00709108	0.932891	0	0.358079	0.625374	NA	NA	-0.256771	-0.213128
4	90078618	C	T	chr4:90078618:C:T	2	0.300001	-0.213398	0.205897	0.327218	-0.227601	0.23231	18.446	1.22618	0.268151	0.0213646	0.844375	0.132597	NA	NA	-0.0497511	-0.531046
4	90144286	GTGC	G	chr4:90144286:GTGC:G	2	0.300135	-0.214474	0.206992	0.300135	-0.214474	0.206992	0	0.689892	0.406201	0	0.689166	0.205408	NA	NA	-0.0995801	-0.471746
4	90082087	C	T	chr4:90082087:C:T	2	0.300287	-0.213282	0.205907	0.327262	-0.227368	0.232093	18.3051	1.22407	0.268564	0.0211678	0.844291	0.13289	NA	NA	-0.0497797	-0.530693
4	89558366	G	A	chr4:89558366:G:A	2	0.300831	0.222283	0.214838	0.300831	0.222283	0.214838	0	0.555126	0.456231	0	0.668957	0.229685	NA	NA	0.111662	0.453903
4	89552577	C	T	chr4:89552577:C:T	2	0.300939	-0.221725	0.214346	0.300939	-0.221725	0.214346	0	0.767709	0.380927	0	0.69668	0.194157	NA	NA	-0.0996523	-0.510667
4	89103588	A	G	chr4:89103588:A:G	2	0.301129	0.317124	0.306691	0.32495	0.335808	0.341151	16.3673	1.1957	0.274182	0.0410815	0.838203	0.135951	NA	NA	0.0770197	0.785535
4	89556209	A	G	chr4:89556209:A:G	2	0.301559	0.222781	0.215644	0.301559	0.222781	0.215644	0	0.324462	0.568938	0	0.600339	0.290508	NA	NA	0.137525	0.399757
4	89172821	C	T	chr4:89172821:C:T	2	0.301686	0.239891	0.232267	0.468933	0.362073	0.499951	76.0913	4.18258	0.0408414	0.382625	0.72397	0.0235892	NA	NA	-0.100959	0.901887
4	89173999	G	C	chr4:89173999:G:C	2	0.301778	0.239829	0.232251	0.468926	0.361861	0.499651	76.0677	4.17846	0.0409409	0.38205	0.724199	0.0236479	NA	NA	-0.100869	0.901378
4	90158349	C	A	chr4:90158349:C:A	2	0.302125	-0.214469	0.207841	0.302125	-0.214469	0.207841	0	0.630334	0.427233	0	0.674276	0.217849	NA	NA	-0.104866	-0.462904
4	89572286	A	G	chr4:89572286:A:G	2	0.302843	0.22355	0.216964	0.302843	0.22355	0.216964	0	0.512056	0.47425	0	0.658861	0.240309	NA	NA	0.116388	0.448482
4	89572853	T	C	chr4:89572853:T:C	2	0.302981	0.223463	0.216941	0.302981	0.223463	0.216941	0	0.504856	0.477374	0	0.656736	0.242092	NA	NA	0.117129	0.446913
4	89542685	C	T	chr4:89542685:C:T	2	0.304002	0.220958	0.214963	0.304002	0.220958	0.214963	0	0.579447	0.446529	0	0.681997	0.225643	NA	NA	0.107255	0.456446
4	88997536	G	C	chr4:88997536:G:C	2	0.305084	-0.250493	0.244243	0.305084	-0.250493	0.244243	0	0.0241109	0.876603	0	0.438198	0.490717	NA	NA	-0.225839	-0.308833
4	89536084	C	T	chr4:89536084:C:T	2	0.30534	-0.221656	0.21624	0.30534	-0.221656	0.21624	0	0.729119	0.393169	0	0.696475	0.202024	NA	NA	-0.100811	-0.50378
4	90089769	A	C	chr4:90089769:A:C	2	0.305468	0.278419	0.271687	0.305468	0.278419	0.271687	0	0.701497	0.402281	0	0.692654	0.206551	NA	NA	0.128577	0.623985
4	90021673	G	A	chr4:90021673:G:A	2	0.305875	-0.210707	0.205785	0.305875	-0.210707	0.205785	0	0.869835	0.351001	0	0.771475	0.17567	NA	NA	-0.0734764	-0.479127
4	90385761	A	G	chr4:90385761:A:G	2	0.30595	-0.230583	0.225232	0.424189	-0.331569	0.414889	66.5563	2.9901	0.0837752	0.232558	0.89599	0.0449348	NA	NA	0.035667	-0.800295
4	89648468	T	C	chr4:89648468:T:C	2	0.307299	0.280733	0.274985	0.307299	0.280733	0.274985	0	0.00090366	0.976018	0	0.423544	0.525703	NA	NA	0.274566	0.291813
4	90388878	T	C	chr4:90388878:T:C	2	0.307465	-0.225672	0.221126	0.389109	-0.294182	0.341582	52.7989	2.11859	0.14552	0.127171	0.974883	0.0755031	NA	NA	-0.00839982	-0.702459
4	89128817	A	G	chr4:89128817:A:G	2	0.307513	0.213835	0.209548	0.307513	0.213835	0.209548	0	0.276635	0.598915	0	0.255436	0.875276	NA	NA	0.291368	0.0571644
4	90206988	C	T	chr4:90206988:C:T	2	0.307581	-0.217414	0.213086	0.44618	-0.341148	0.447819	73.9735	3.84223	0.049977	0.2995	0.79981	0.0281484	NA	NA	0.0652481	-0.834613
4	90134041	TAAC	T	chr4:90134041:TAAC:T	2	0.30776	0.277942	0.27251	0.313034	0.282598	0.280112	4.08228	1.04256	0.307227	0.00738311	0.780901	0.156734	NA	NA	0.0912742	0.692702
4	89543272	C	T	chr4:89543272:C:T	2	0.308335	0.218964	0.21494	0.308335	0.218964	0.21494	0	0.558539	0.454849	0	0.681822	0.23205	NA	NA	0.107315	0.450082
4	88999923	G	A	chr4:88999923:G:A	2	0.309241	-0.248281	0.244175	0.309241	-0.248281	0.244175	0	0.0215012	0.883422	0	0.439857	0.498204	NA	NA	-0.224994	-0.30333
4	88998262	G	A	chr4:88998262:G:A	2	0.309542	-0.248139	0.244187	0.309542	-0.248139	0.244187	0	0.0217947	0.882634	0	0.440486	0.497901	NA	NA	-0.224693	-0.303567
4	88998644	T	A	chr4:88998644:T:A	2	0.309569	-0.248127	0.244189	0.309569	-0.248127	0.244189	0	0.0217761	0.882684	0	0.440497	0.49795	NA	NA	-0.22469	-0.30353
4	90045382	C	T	chr4:90045382:C:T	2	0.309584	-0.209201	0.205887	0.363968	-0.241833	0.266386	35.8582	1.55905	0.211805	0.0533346	0.913147	0.108249	NA	NA	-0.0274992	-0.572912
4	89204900	T	C	chr4:89204900:T:C	2	0.30963	-0.201547	0.198373	0.413405	-0.292136	0.357171	64.3084	2.80178	0.0941597	0.167329	0.938758	0.0503991	NA	NA	0.0182785	-0.703106
4	88998690	T	C	chr4:88998690:T:C	2	0.309647	-0.248094	0.244196	0.309647	-0.248094	0.244196	0	0.0217591	0.88273	0	0.440564	0.498033	NA	NA	-0.224665	-0.303476
4	88998048	G	C	chr4:88998048:G:C	2	0.309658	-0.248087	0.244195	0.309658	-0.248087	0.244195	0	0.0218188	0.88257	0	0.440645	0.497928	NA	NA	-0.224626	-0.303544
4	89000748	T	C	chr4:89000748:T:C	2	0.310132	-0.247832	0.244182	0.310132	-0.247832	0.244182	0	0.0213391	0.883859	0	0.440579	0.499179	NA	NA	-0.224635	-0.302682
4	89925285	C	G	chr4:89925285:C:G	2	0.312906	-0.218738	0.216757	0.312906	-0.218738	0.216757	0	0.16059	0.688614	0	0.54031	0.369902	NA	NA	-0.160123	-0.34746
4	89617492	C	T	chr4:89617492:C:T	2	0.313776	0.292169	0.290042	0.313776	0.292169	0.290042	0	0.0437833	0.834257	0	0.509932	0.429457	NA	NA	0.244001	0.368636
4	89651171	C	T	chr4:89651171:C:T	2	0.31433	0.273838	0.272156	0.31433	0.273838	0.272156	0	6.96472e-05	0.993341	0	0.42134	0.545254	NA	NA	0.275576	0.27087
4	89164715	T	C	chr4:89164715:T:C	2	0.314674	0.234459	0.233185	0.471461	0.357222	0.496071	75.417	4.06785	0.0437068	0.373598	0.72568	0.0260049	NA	NA	-0.100444	0.894921
4	89670738	T	C	chr4:89670738:T:C	2	0.31512	0.274315	0.273076	0.31512	0.274315	0.273076	0	0.00183432	0.965838	0	0.407879	0.568052	NA	NA	0.283141	0.258817
4	90019897	G	A	chr4:90019897:G:A	2	0.3158	-0.209617	0.208964	0.3158	-0.209617	0.208964	0	0.795387	0.372476	0	0.755091	0.191721	NA	NA	-0.0794984	-0.476537
4	89303899	CAT	C	chr4:89303899:CAT:C	2	0.316551	0.230795	0.230433	0.461912	0.371486	0.504941	76.1654	4.19558	0.0405294	0.391344	0.743356	0.024043	NA	NA	-0.0913434	0.92237
4	89451920	T	C	chr4:89451920:T:C	2	0.319113	0.203533	0.204292	0.319113	0.203533	0.204292	0	0.0451578	0.831714	0	0.348123	0.691516	NA	NA	0.233891	0.141452
4	89611864	CA	C	chr4:89611864:CA:C	2	0.319527	0.288974	0.2903	0.319527	0.288974	0.2903	0	0.00351462	0.952726	0	0.45732	0.506182	NA	NA	0.275332	0.310686
4	90017104	G	C	chr4:90017104:G:C	2	0.322247	-0.207296	0.209421	0.322247	-0.207296	0.209421	0	0.516268	0.472438	0	0.68549	0.248439	NA	NA	-0.103146	-0.424695
4	90328338	CT	C	chr4:90328338:CT:C	2	0.323391	0.203183	0.205752	0.323391	0.203183	0.205752	0	0.279777	0.596847	0	0.601575	0.321624	NA	NA	0.129653	0.364261
4	89451415	T	C	chr4:89451415:T:C	2	0.323524	0.212119	0.21486	0.323524	0.212119	0.21486	0	0.733862	0.391634	0	0.194601	0.871736	NA	NA	0.335588	-0.0622719
4	90130537	T	C	chr4:90130537:T:C	2	0.324693	0.268267	0.272391	0.324693	0.268267	0.272391	0	0.960317	0.327107	0	0.785575	0.173059	NA	NA	0.0892323	0.666249
4	90385354	A	G	chr4:90385354:A:G	2	0.325115	-0.221661	0.225265	0.430446	-0.315995	0.400791	64.2187	2.79475	0.0945734	0.209861	0.895991	0.0529365	NA	NA	0.0356668	-0.772778
4	89016033	A	G	chr4:89016033:A:G	2	0.326391	-0.196677	0.200403	0.326391	-0.196677	0.200403	0	0.529527	0.466806	0	0.660775	0.254194	NA	NA	-0.104153	-0.426525
4	89016719	T	C	chr4:89016719:T:C	2	0.32678	-0.196517	0.200401	0.32678	-0.196517	0.200401	0	0.527837	0.467518	0	0.660817	0.254776	NA	NA	-0.104139	-0.425989
4	89132792	A	G	chr4:89132792:A:G	2	0.326798	0.207909	0.212026	0.326798	0.207909	0.212026	0	0.351409	0.553316	0	0.253033	0.93589	NA	NA	0.296506	0.0296013
4	89457445	AC	A	chr4:89457445:AC:A	2	0.327283	0.211389	0.215791	0.327283	0.211389	0.215791	0	0.131298	0.71709	0	0.307758	0.821948	NA	NA	0.261668	0.0897872
4	89125697	G	A	chr4:89125697:G:A	2	0.328265	-0.210497	0.215317	0.328265	-0.210497	0.215317	0	0.358049	0.549592	0	0.252881	0.935936	NA	NA	-0.302367	-0.0298099
4	90386374	A	G	chr4:90386374:A:G	2	0.328957	-0.219725	0.225078	0.433271	-0.315334	0.402414	64.5082	2.81755	0.0932386	0.212495	0.889356	0.0527697	NA	NA	0.0378997	-0.773775
4	89655739	T	C	chr4:89655739:T:C	2	0.329635	0.268175	0.275094	0.329635	0.268175	0.275094	0	0.00101365	0.974601	0	0.423598	0.577047	NA	NA	0.274714	0.256444
4	90022599	G	T	chr4:90022599:G:T	2	0.329658	-0.202682	0.207922	0.329658	-0.202682	0.207922	0	0.747133	0.387386	0	0.763244	0.204965	NA	NA	-0.0765219	-0.458702
4	90020671	G	A	chr4:90020671:G:A	2	0.329679	-0.202675	0.207922	0.329679	-0.202675	0.207922	0	0.748004	0.387109	0	0.763495	0.204826	NA	NA	-0.0764388	-0.458842
4	89608840	C	T	chr4:89608840:C:T	2	0.330528	0.281515	0.289312	0.330528	0.281515	0.289312	0	0.00249675	0.960148	0	0.463919	0.520501	NA	NA	0.270089	0.299805
4	89606496	T	A	chr4:89606496:T:A	2	0.330913	0.281299	0.28932	0.330913	0.281299	0.28932	0	0.0024048	0.960888	0	0.463924	0.521302	NA	NA	0.270086	0.299251
4	89102639	C	T	chr4:89102639:C:T	2	0.331093	-0.197632	0.203343	0.331093	-0.197632	0.203343	0	0.58758	0.443356	0	0.216506	0.94466	NA	NA	-0.306967	0.0245791
4	89507931	G	A	chr4:89507931:G:A	2	0.331505	0.201684	0.207689	0.331505	0.201684	0.207689	0	0.402338	0.525884	0	0.246093	0.999754	NA	NA	0.287783	0.000116983
4	89301952	T	C	chr4:89301952:T:C	2	0.332298	-0.193891	0.199991	0.39668	-0.245331	0.289453	46.7488	1.87789	0.170574	0.0815453	0.971579	0.093297	NA	NA	-0.00860094	-0.59925
4	89681037	CT	C	chr4:89681037:CT:C	2	0.332429	0.324458	0.334757	0.332429	0.324458	0.334757	0	0.350021	0.554101	0	0.258522	0.910001	NA	NA	0.474314	0.0627122
4	89659866	T	A	chr4:89659866:T:A	2	0.332458	0.266426	0.2749	0.332458	0.266426	0.2749	0	0.000765026	0.977934	0	0.427513	0.577377	NA	NA	0.272096	0.25623
4	89576491	G	C	chr4:89576491:G:C	2	0.334964	0.209652	0.217445	0.334964	0.209652	0.217445	0	0.545796	0.46004	0	0.708607	0.247787	NA	NA	0.0987498	0.442347
4	89103053	A	G	chr4:89103053:A:G	2	0.337244	-0.235005	0.244892	0.337244	-0.235005	0.244892	0	0.0113065	0.915319	0	0.458737	0.535889	NA	NA	-0.217733	-0.274264
4	90273655	G	A	chr4:90273655:G:A	2	0.337517	-0.209362	0.218294	0.451558	-0.347046	0.460994	73.5114	3.77522	0.0520172	0.316065	0.797065	0.0314372	NA	NA	0.066998	-0.860314
4	89343458	G	T	chr4:89343458:G:T	2	0.33757	-0.219269	0.228649	0.33757	-0.219269	0.228649	0	0.0271566	0.869107	0	0.368492	0.710227	NA	NA	-0.242996	-0.159432
4	90019839	T	C	chr4:90019839:T:C	2	0.337934	-0.199397	0.208084	0.337934	-0.199397	0.208084	0	0.699515	0.402947	0	0.759762	0.216976	NA	NA	-0.077654	-0.448185
4	90021482	C	G	chr4:90021482:C:G	2	0.339723	-0.20124	0.210785	0.339723	-0.20124	0.210785	0	0.814483	0.366798	0	0.795678	0.197751	NA	NA	-0.0668312	-0.470478
4	90019900	T	C	chr4:90019900:T:C	2	0.341475	-0.198293	0.208454	0.341475	-0.198293	0.208454	0	0.70711	0.400405	0	0.767267	0.216953	NA	NA	-0.0753531	-0.448221
4	90333794	A	G	chr4:90333794:A:G	2	0.341519	-0.190855	0.200653	0.341519	-0.190855	0.200653	0	0.384028	0.535455	0	0.668147	0.293178	NA	NA	-0.104663	-0.370241
4	89152063	G	A	chr4:89152063:G:A	2	0.341807	-0.200786	0.21122	0.341807	-0.200786	0.21122	0	0.014518	0.904094	0	0.393856	0.661956	NA	NA	-0.218193	-0.163577
4	89341870	C	T	chr4:89341870:C:T	2	0.342139	-0.212275	0.22346	0.342139	-0.212275	0.22346	0	0.0249135	0.874583	0	0.475848	0.517461	NA	NA	-0.189545	-0.267006
4	89343761	CGTT	C	chr4:89343761:CGTT:C	2	0.34264	-0.198411	0.209082	0.34264	-0.198411	0.209082	0	0.131511	0.71687	0	0.321063	0.827602	NA	NA	-0.248204	-0.0829511
4	90323497	T	C	chr4:90323497:T:C	2	0.343669	0.198028	0.209124	0.343669	0.198028	0.209124	0	0.460743	0.497277	0	0.679955	0.275882	NA	NA	0.10361	0.411437
4	89598301	G	A	chr4:89598301:G:A	2	0.343721	0.277795	0.293392	0.343721	0.277795	0.293392	0	0.00815135	0.928061	0	0.485944	0.517355	NA	NA	0.257506	0.312378
4	89342742	A	G	chr4:89342742:A:G	2	0.344035	-0.216098	0.228379	0.344035	-0.216098	0.228379	0	0.0339275	0.853861	0	0.369	0.726623	NA	NA	-0.242671	-0.149506
4	90020493	A	G	chr4:90020493:A:G	2	0.344727	-0.199181	0.210803	0.344727	-0.199181	0.210803	0	0.809614	0.368234	0	0.799539	0.200614	NA	NA	-0.0654926	-0.468297
4	89576298	T	C	chr4:89576298:T:C	2	0.34484	0.205555	0.217601	0.34484	0.205555	0.217601	0	0.5958	0.440185	0	0.735008	0.241196	NA	NA	0.0895186	0.448678
4	89301330	T	G	chr4:89301330:T:G	2	0.345793	-0.188428	0.199864	0.396592	-0.229515	0.270743	39.97	1.66583	0.196817	0.0616414	0.955293	0.110188	NA	NA	-0.013537	-0.568909
4	89614336	T	G	chr4:89614336:T:G	2	0.346576	0.272598	0.289613	0.346576	0.272598	0.289613	0	4.13719e-05	0.994868	0	0.463712	0.554638	NA	NA	0.271117	0.274941
4	89610399	T	C	chr4:89610399:T:C	2	0.347202	0.271692	0.289025	0.347202	0.271692	0.289025	0	4.63414e-05	0.994568	0	0.463853	0.555747	NA	NA	0.270133	0.274175
4	89149906	AG	A	chr4:89149906:AG:A	2	0.347567	-0.199849	0.21276	0.347567	-0.199849	0.21276	0	0.0151458	0.902053	0	0.398268	0.668029	NA	NA	-0.217765	-0.161581
4	89151549	G	A	chr4:89151549:G:A	2	0.347616	-0.199833	0.212764	0.347616	-0.199833	0.212764	0	0.0150662	0.902309	0	0.398398	0.667914	NA	NA	-0.217699	-0.161659
4	89601329	C	A	chr4:89601329:C:A	2	0.348261	0.266914	0.284566	0.348261	0.266914	0.284566	0	9.2466e-06	0.997574	0	0.46834	0.551912	NA	NA	0.266209	0.267976
4	90349873	T	TAA	chr4:90349873:T:TAA	2	0.348459	0.192611	0.205433	0.348459	0.192611	0.205433	0	0.629506	0.427536	0	0.742843	0.236569	NA	NA	0.081558	0.431839
4	90027372	A	C	chr4:90027372:A:C	2	0.349321	-0.193125	0.206351	0.349321	-0.193125	0.206351	0	0.801824	0.370549	0	0.797821	0.204194	NA	NA	-0.06442	-0.458399
4	89155082	A	T	chr4:89155082:A:T	2	0.349698	-0.200281	0.214164	0.349698	-0.200281	0.214164	0	0.014147	0.905322	0	0.400882	0.66879	NA	NA	-0.217616	-0.16285
4	89307656	C	T	chr4:89307656:C:T	2	0.349758	-0.188966	0.20209	0.421092	-0.240984	0.299535	49.9454	1.99782	0.157526	0.092338	0.964683	0.090234	NA	NA	0.0109214	-0.597154
4	89155939	T	C	chr4:89155939:T:C	2	0.349759	-0.20026	0.214168	0.349759	-0.20026	0.214168	0	0.0140415	0.905674	0	0.40108	0.668563	NA	NA	-0.217531	-0.162969
4	89450974	G	C	chr4:89450974:G:C	2	0.349787	0.194046	0.207535	0.349787	0.194046	0.207535	0	0.0697336	0.791725	0	0.356205	0.760728	NA	NA	0.231064	0.11291
4	89152979	TA	T	chr4:89152979:TA:T	2	0.349825	-0.199025	0.212877	0.349825	-0.199025	0.212877	0	0.0155894	0.900636	0	0.399746	0.670866	NA	NA	-0.217214	-0.160185
4	89133405	T	C	chr4:89133405:T:C	2	0.350153	0.197666	0.211567	0.350153	0.197666	0.211567	0	0.43603	0.509045	0	0.252589	0.998395	NA	NA	0.296772	0.00073563
4	89003006	A	T	chr4:89003006:A:T	2	0.350576	0.31241	0.334675	0.350576	0.31241	0.334675	0	0.520018	0.470834	0	0.23879	0.951731	NA	NA	0.479804	-0.0355463
4	90025397	T	C	chr4:90025397:T:C	2	0.350733	-0.192605	0.206399	0.350733	-0.192605	0.206399	0	0.789588	0.374225	0	0.796378	0.206783	NA	NA	-0.0648982	-0.455997
4	90018416	G	A	chr4:90018416:G:A	2	0.350891	-0.19681	0.210975	0.350891	-0.19681	0.210975	0	0.743998	0.388383	0	0.790252	0.2141	NA	NA	-0.0686379	-0.455178
4	89451979	A	G	chr4:89451979:A:G	2	0.351634	0.193326	0.20756	0.351634	0.193326	0.20756	0	0.0724562	0.787794	0	0.356232	0.765614	NA	NA	0.231049	0.110578
4	90047005	G	A	chr4:90047005:G:A	2	0.351805	-0.194408	0.208795	0.351805	-0.194408	0.208795	0	0.955399	0.328349	0	0.854817	0.181066	NA	NA	-0.0471153	-0.477185
4	89447450	T	C	chr4:89447450:T:C	2	0.352144	0.193	0.207429	0.352144	0.193	0.207429	0	0.0737678	0.785928	0	0.356084	0.766957	NA	NA	0.23111	0.109715
4	89445522	G	A	chr4:89445522:G:A	2	0.352595	0.192821	0.207431	0.352595	0.192821	0.207431	0	0.0742008	0.785316	0	0.356227	0.767834	NA	NA	0.231043	0.109291
4	89354711	G	A	chr4:89354711:G:A	2	0.353133	-0.195778	0.210848	0.353133	-0.195778	0.210848	0	0.000435552	0.983349	0	0.425449	0.633468	NA	NA	-0.198547	-0.188785
4	89003950	C	T	chr4:89003950:C:T	2	0.353603	0.311322	0.335613	0.353603	0.311322	0.335613	0	0.511267	0.474591	0	0.242132	0.95209	NA	NA	0.477396	-0.0354344
4	89684798	A	T	chr4:89684798:A:T	2	0.353975	0.290199	0.313084	0.353975	0.290199	0.313084	0	0.0748979	0.784335	0	0.557821	0.442202	NA	NA	0.227444	0.407187
4	90044223	T	C	chr4:90044223:T:C	2	0.354312	-0.191027	0.206235	0.354312	-0.191027	0.206235	0	0.76274	0.382472	0	0.795396	0.212626	NA	NA	-0.0652307	-0.448916
4	90034365	A	G	chr4:90034365:A:G	2	0.354413	-0.190983	0.206231	0.354413	-0.190983	0.206231	0	0.764901	0.381799	0	0.795965	0.212305	NA	NA	-0.0650392	-0.44929
4	90041677	T	C	chr4:90041677:T:C	2	0.354416	-0.190974	0.206222	0.354416	-0.190974	0.206222	0	0.766413	0.381329	0	0.796353	0.212047	NA	NA	-0.0649103	-0.449524
4	90036504	G	A	chr4:90036504:G:A	2	0.354441	-0.190975	0.206234	0.354441	-0.190975	0.206234	0	0.765839	0.381507	0	0.796162	0.212163	NA	NA	-0.0649725	-0.449486
4	90039966	G	A	chr4:90039966:G:A	2	0.354556	-0.190924	0.206229	0.354556	-0.190924	0.206229	0	0.76543	0.381634	0	0.796233	0.212276	NA	NA	-0.0649495	-0.449341
4	90322714	G	A	chr4:90322714:G:A	2	0.355623	0.197354	0.213647	0.355623	0.197354	0.213647	0	0.683669	0.408326	0	0.740457	0.232216	NA	NA	0.0840716	0.472826
4	90367228	G	GA	chr4:90367228:G:GA	2	0.356169	-0.243352	0.263743	0.356169	-0.243352	0.263743	0	0.526572	0.468052	0	0.707706	0.265983	NA	NA	-0.118164	-0.535939
4	90089784	TCTCCA	T	chr4:90089784:TCTCCA:T	2	0.356728	-0.189378	0.205484	0.357812	-0.190071	0.206702	0.938861	1.00948	0.315028	0.000902888	0.861047	0.176338	NA	NA	-0.0439915	-0.482554
4	89603529	T	C	chr4:89603529:T:C	2	0.356988	0.268154	0.291117	0.356988	0.268154	0.291117	0	0.000182792	0.989213	0	0.473298	0.563093	NA	NA	0.265074	0.273184
4	89123619	G	C	chr4:89123619:G:C	2	0.357905	-0.18867	0.205217	0.357905	-0.18867	0.205217	0	0.552572	0.457269	0	0.238124	0.937543	NA	NA	-0.29611	0.0279264
4	89356487	G	A	chr4:89356487:G:A	2	0.357939	-0.191565	0.208381	0.357939	-0.191565	0.208381	0	0.00410836	0.948893	0	0.414361	0.668836	NA	NA	-0.199796	-0.169892
4	89121281	A	G	chr4:89121281:A:G	2	0.358015	-0.188553	0.205138	0.358015	-0.188553	0.205138	0	0.552292	0.457383	0	0.238244	0.937311	NA	NA	-0.295862	0.0280305
4	89603872	T	C	chr4:89603872:T:C	2	0.358073	0.267393	0.290947	0.358073	0.267393	0.290947	0	8.51076e-05	0.992639	0	0.472881	0.565959	NA	NA	0.26529	0.270819
4	90319453	T	C	chr4:90319453:T:C	2	0.358535	0.196325	0.213825	0.358535	0.196325	0.213825	0	0.680479	0.409422	0	0.742044	0.234202	NA	NA	0.0835381	0.472174
4	90323067	T	C	chr4:90323067:T:C	2	0.358895	0.195895	0.213515	0.358895	0.195895	0.213515	0	0.690658	0.405941	0	0.745744	0.23221	NA	NA	0.0822218	0.472885
4	89683468	A	T	chr4:89683468:A:T	2	0.359148	0.259369	0.282848	0.359148	0.259369	0.282848	0	0.000728012	0.978474	0	0.447363	0.607198	NA	NA	0.264866	0.248774
4	90025163	T	A	chr4:90025163:T:A	2	0.359152	-0.191813	0.209179	0.359152	-0.191813	0.209179	0	0.856999	0.35458	0	0.825933	0.199028	NA	NA	-0.0561665	-0.468257
4	90047606	A	G	chr4:90047606:A:G	2	0.35924	-0.190467	0.207749	0.35924	-0.190467	0.207749	0	0.788186	0.374649	0	0.81323	0.209784	NA	NA	-0.0601054	-0.451417
4	89306825	T	C	chr4:89306825:T:C	2	0.359836	-0.184528	0.20152	0.426296	-0.234302	0.294517	48.6104	1.94592	0.163027	0.0870217	0.960253	0.0953349	NA	NA	0.0122591	-0.586103
4	89119357	G	T	chr4:89119357:G:T	2	0.360537	0.305522	0.334145	0.360537	0.305522	0.334145	0	0.269947	0.603367	0	0.294892	0.925195	NA	NA	0.425866	0.0550704
4	89440167	G	C	chr4:89440167:G:C	2	0.360577	0.198792	0.217434	0.360577	0.198792	0.217434	0	0.923329	0.336602	0	0.196566	0.762278	NA	NA	0.33573	-0.119984
4	89393505	A	G	chr4:89393505:A:G	2	0.360605	0.22289	0.243806	0.370583	0.235655	0.263189	10.3023	1.11486	0.291029	0.0168175	0.831964	0.167451	NA	NA	0.0611001	0.632485
4	90029611	G	T	chr4:90029611:G:T	2	0.360615	-0.19118	0.209125	0.360615	-0.19118	0.209125	0	0.875524	0.34943	0	0.832424	0.196728	NA	NA	-0.0540356	-0.47037
4	90033678	G	T	chr4:90033678:G:T	2	0.360661	-0.191156	0.209118	0.360661	-0.191156	0.209118	0	0.874811	0.349627	0	0.832301	0.196854	NA	NA	-0.0540737	-0.470227
4	90028411	T	C	chr4:90028411:T:C	2	0.360915	-0.191068	0.209132	0.360915	-0.191068	0.209132	0	0.876055	0.349284	0	0.832903	0.196762	NA	NA	-0.0538803	-0.47036
4	90024305	T	A	chr4:90024305:T:A	2	0.361637	-0.190812	0.209167	0.361637	-0.190812	0.209167	0	0.862631	0.353004	0	0.830294	0.199109	NA	NA	-0.0547332	-0.468156
4	90318059	A	C	chr4:90318059:A:C	2	0.361811	0.194937	0.213766	0.361811	0.194937	0.213766	0	0.704114	0.401405	0	0.752335	0.230766	NA	NA	0.0800969	0.475109
4	90339822	C	A	chr4:90339822:C:A	2	0.36229	-0.183592	0.201526	0.36229	-0.183592	0.201526	0	0.314896	0.574691	0	0.662778	0.328534	NA	NA	-0.106402	-0.349271
4	89000830	C	T	chr4:89000830:C:T	2	0.36255	-0.222159	0.243992	0.36255	-0.222159	0.243992	0	0.0222283	0.881481	0	0.495096	0.534496	NA	NA	-0.198519	-0.278136
4	90333928	C	T	chr4:90333928:C:T	2	0.362579	-0.242372	0.266208	0.362579	-0.242372	0.266208	0	0.609869	0.434837	0	0.7569	0.246508	NA	NA	-0.0999001	-0.545725
4	89565312	T	C	chr4:89565312:T:C	2	0.362889	0.198175	0.217805	0.362889	0.198175	0.217805	0	0.402689	0.525704	0	0.692953	0.299897	NA	NA	0.104049	0.401128
4	90371215	T	C	chr4:90371215:T:C	2	0.363903	-0.203434	0.224058	0.460757	-0.300316	0.407152	65.7584	2.92043	0.0874646	0.221366	0.826714	0.0545143	NA	NA	0.0595019	-0.761029
4	90317611	A	G	chr4:90317611:A:G	2	0.3644	0.194042	0.213935	0.3644	0.194042	0.213935	0	0.70245	0.401962	0	0.753939	0.232276	NA	NA	0.0795604	0.474872
4	90042569	T	A	chr4:90042569:T:A	2	0.364497	-0.189467	0.208934	0.364497	-0.189467	0.208934	0	0.831364	0.361879	0	0.827517	0.205023	NA	NA	-0.0556348	-0.46064
4	90040078	AACAAAAG	A	chr4:90040078:AACAAAAG:A	2	0.364997	-0.189327	0.208997	0.364997	-0.189327	0.208997	0	0.841354	0.35901	0	0.83064	0.203618	NA	NA	-0.0546311	-0.462164
4	90035652	G	T	chr4:90035652:G:T	2	0.365153	-0.189265	0.208996	0.365153	-0.189265	0.208996	0	0.839407	0.359566	0	0.83036	0.203986	NA	NA	-0.0547231	-0.461781
4	89600681	A	C	chr4:89600681:A:C	2	0.365341	0.263301	0.290864	0.365341	0.263301	0.290864	0	0.000169725	0.989606	0	0.471273	0.583487	NA	NA	0.266272	0.258468
4	89134748	A	C	chr4:89134748:A:C	2	0.365453	0.191406	0.211493	0.365453	0.191406	0.211493	0	0.409849	0.522046	0	0.267618	0.999135	NA	NA	0.287382	0.000396432
4	89099320	T	C	chr4:89099320:T:C	2	0.365938	-0.184985	0.204605	0.365938	-0.184985	0.204605	0	0.844015	0.358251	0	0.20494	0.815219	NA	NA	-0.316667	0.0833383
4	89095728	T	C	chr4:89095728:T:C	2	0.366008	-0.184967	0.204615	0.366008	-0.184967	0.204615	0	0.844527	0.358105	0	0.204925	0.814956	NA	NA	-0.316687	0.083466
4	89298342	G	T	chr4:89298342:G:T	2	0.366016	-0.181101	0.200342	0.411709	-0.222405	0.270932	39.6477	1.65694	0.198017	0.0613404	0.976408	0.115801	NA	NA	-0.00714664	-0.563409
4	90375401	C	T	chr4:90375401:C:T	2	0.366151	-0.20246	0.224033	0.461631	-0.299123	0.406327	65.6145	2.9082	0.0881302	0.220029	0.826105	0.0551807	NA	NA	0.0596928	-0.759253
4	90383731	CT	C	chr4:90383731:CT:C	2	0.366258	-0.203364	0.225084	0.461029	-0.302607	0.410507	65.8751	2.93041	0.0869252	0.225502	0.826619	0.0544531	NA	NA	0.059697	-0.76773
4	89296632	CAT	C	chr4:89296632:CAT:C	2	0.366573	-0.181923	0.201485	0.399095	-0.209918	0.248943	29.2781	1.41399	0.234395	0.0389663	0.93589	0.135989	NA	NA	-0.0195769	-0.535504
4	89396095	C	T	chr4:89396095:C:T	2	0.366776	0.219948	0.243702	0.374012	0.229345	0.257986	7.71554	1.08361	0.297892	0.0122198	0.834022	0.173289	NA	NA	0.0603338	0.623146
4	90043567	C	A	chr4:90043567:C:A	2	0.366779	-0.188645	0.20902	0.366779	-0.188645	0.20902	0	0.838271	0.359892	0	0.832291	0.204777	NA	NA	-0.0541066	-0.460861
4	90372826	A	G	chr4:90372826:A:G	2	0.366919	-0.201854	0.22372	0.462248	-0.299286	0.407109	65.8077	2.92463	0.0872371	0.22151	0.823953	0.0547654	NA	NA	0.0603345	-0.760155
4	90044222	A	G	chr4:90044222:A:G	2	0.366968	-0.188591	0.209043	0.366968	-0.188591	0.209043	0	0.837648	0.36007	0	0.832428	0.204945	NA	NA	-0.05407	-0.460699
4	90361584	G	A	chr4:90361584:G:A	2	0.36703	0.18503	0.205121	0.36703	0.18503	0.205121	0	0.603739	0.437155	0	0.757669	0.250191	NA	NA	0.0765559	0.419207
4	89450852	A	G	chr4:89450852:A:G	2	0.368083	0.195612	0.21733	0.368083	0.195612	0.21733	0	0.878858	0.348515	0	0.205306	0.770945	NA	NA	0.329042	-0.11549
4	89396203	GT	G	chr4:89396203:GT:G	2	0.368438	0.219478	0.244026	0.375586	0.228818	0.258243	7.6858	1.08326	0.29797	0.0121858	0.836711	0.173818	NA	NA	0.0594455	0.622562
4	89232196	A	G	chr4:89232196:A:G	2	0.368647	0.239967	0.266924	0.467972	0.339038	0.467134	63.8891	2.76925	0.0960912	0.282837	0.817738	0.0604732	NA	NA	-0.0754447	0.865512
4	89093562	C	T	chr4:89093562:C:T	2	0.369582	-0.183728	0.204766	0.369582	-0.183728	0.204766	0	0.836604	0.36037	0	0.207743	0.815257	NA	NA	-0.315081	0.0833229
4	89094692	A	G	chr4:89094692:A:G	2	0.370072	-0.183543	0.20477	0.370072	-0.183543	0.20477	0	0.836945	0.360272	0	0.20798	0.814692	NA	NA	-0.314916	0.0835886
4	88999540	G	A	chr4:88999540:G:A	2	0.370397	-0.218757	0.244222	0.370397	-0.218757	0.244222	0	0.02353	0.878087	0	0.504736	0.537122	NA	NA	-0.194375	-0.276317
4	89444692	A	C	chr4:89444692:A:C	2	0.370593	0.194545	0.21728	0.370593	0.194545	0.21728	0	0.89185	0.344976	0	0.205305	0.765074	NA	NA	0.329082	-0.118416
4	90346649	A	G	chr4:90346649:A:G	2	0.371861	-0.237915	0.266425	0.371861	-0.237915	0.266425	0	0.521948	0.470012	0	0.744063	0.270779	NA	NA	-0.105561	-0.517838
4	89091686	C	T	chr4:89091686:C:T	2	0.372074	-0.182843	0.204844	0.372074	-0.182843	0.204844	0	0.831669	0.36179	0	0.209663	0.815174	NA	NA	-0.313938	0.0833587
4	89091763	A	G	chr4:89091763:A:G	2	0.372083	-0.18284	0.204844	0.372083	-0.18284	0.204844	0	0.831708	0.361779	0	0.209663	0.815154	NA	NA	-0.313938	0.0833681
4	89393345	C	A	chr4:89393345:C:A	2	0.372108	0.21757	0.243767	0.37681	0.223793	0.25322	5.16717	1.05449	0.304476	0.00797463	0.834321	0.178826	NA	NA	0.0602234	0.6158
4	89091630	G	C	chr4:89091630:G:C	2	0.372122	-0.182827	0.204847	0.372122	-0.182827	0.204847	0	0.832131	0.361657	0	0.209638	0.814955	NA	NA	-0.313955	0.0834625
4	89302460	A	G	chr4:89302460:A:G	2	0.37243	-0.178468	0.200091	0.433971	-0.237062	0.302987	51.0453	2.0427	0.152938	0.0969443	0.950815	0.0922629	NA	NA	0.0148988	-0.60141
4	89213802	T	C	chr4:89213802:T:C	2	0.373995	-0.222103	0.249831	0.420907	-0.27369	0.340052	40.6762	1.68566	0.194174	0.0986768	0.998284	0.115595	NA	NA	-0.000650768	-0.697201
4	90122617	GCA	G	chr4:90122617:GCA:G	2	0.374768	-0.183172	0.206373	0.374768	-0.183172	0.206373	0	0.775712	0.378456	0	0.822699	0.218637	NA	NA	-0.0563823	-0.443741
4	89106636	C	T	chr4:89106636:C:T	2	0.375559	0.27422	0.309466	0.399893	0.298671	0.354796	20.6465	1.26018	0.261616	0.0556266	0.946329	0.153125	NA	NA	0.0256171	0.759679
4	89108907	G	A	chr4:89108907:G:A	2	0.375756	-0.179981	0.203197	0.375756	-0.179981	0.203197	0	0.765397	0.381645	0	0.219456	0.837594	NA	NA	-0.305244	0.0723082
4	89109012	T	G	chr4:89109012:T:G	2	0.375763	-0.179981	0.2032	0.375763	-0.179981	0.2032	0	0.766548	0.381287	0	0.21932	0.837143	NA	NA	-0.305333	0.0725161
4	90352361	T	A	chr4:90352361:T:A	2	0.37641	0.181157	0.204806	0.37641	0.181157	0.204806	0	0.586378	0.443823	0	0.763325	0.258252	NA	NA	0.0745663	0.411908
4	89110177	A	G	chr4:89110177:A:G	2	0.376911	-0.215738	0.244158	0.376911	-0.215738	0.244158	0	0.0247906	0.87489	0	0.515278	0.536422	NA	NA	-0.190358	-0.273966
4	90063867	G	A	chr4:90063867:G:A	2	0.377721	-0.184492	0.209151	0.377721	-0.184492	0.209151	0	0.800567	0.370924	0	0.842356	0.214749	NA	NA	-0.051084	-0.446995
4	90063281	C	T	chr4:90063281:C:T	2	0.377765	-0.184477	0.209153	0.377765	-0.184477	0.209153	0	0.800504	0.370943	0	0.842347	0.21478	NA	NA	-0.0510858	-0.446997
4	89113535	A	G	chr4:89113535:A:G	2	0.378153	-0.215049	0.244013	0.378153	-0.215049	0.244013	0	0.0242069	0.87636	0	0.515734	0.538413	NA	NA	-0.190001	-0.272591
4	89604657	T	C	chr4:89604657:T:C	2	0.378176	0.255223	0.289611	0.378176	0.255223	0.289611	0	0.00235199	0.96132	0	0.47078	0.610926	NA	NA	0.266335	0.23747
4	90328687	T	C	chr4:90328687:T:C	2	0.378225	0.183115	0.207809	0.378225	0.183115	0.207809	0	0.434105	0.509982	0	0.709446	0.300554	NA	NA	0.0927678	0.39061
4	89216185	C	A	chr4:89216185:C:A	2	0.378995	-0.216337	0.245908	0.412616	-0.256219	0.312729	32.5156	1.48182	0.223489	0.0680557	0.958276	0.133352	NA	NA	-0.0154926	-0.662488
4	89267202	T	C	chr4:89267202:T:C	2	0.380136	0.249335	0.284095	0.380136	0.249335	0.284095	0	0.239716	0.624412	0	0.31813	0.90799	NA	NA	0.349503	0.0561857
4	89214778	T	A	chr4:89214778:T:A	2	0.382199	0.231209	0.264587	0.445311	0.303573	0.397735	51.0097	2.04122	0.153087	0.166315	0.924044	0.0945146	NA	NA	-0.0306885	0.776834
4	90313347	C	A	chr4:90313347:C:A	2	0.383139	0.175783	0.201557	0.383139	0.175783	0.201557	0	0.291555	0.589226	0	0.685918	0.345851	NA	NA	0.099527	0.331108
4	90382882	CT	C	chr4:90382882:CT:C	2	0.384906	-0.19466	0.224033	0.466676	-0.284398	0.390711	62.8437	2.69134	0.100895	0.195407	0.834144	0.0650991	NA	NA	0.056842	-0.731753
4	89074647	A	T	chr4:89074647:A:T	2	0.385655	0.290845	0.335259	0.385655	0.290845	0.335259	0	0.463825	0.495842	0	0.270977	0.945774	NA	NA	0.448346	-0.0401585
4	89387931	A	G	chr4:89387931:A:G	2	0.385737	0.209533	0.241572	0.392091	0.218206	0.254964	7.46952	1.08072	0.298535	0.0114357	0.864395	0.179242	NA	NA	0.0489677	0.602318
4	89392856	C	G	chr4:89392856:C:G	2	0.386592	0.209393	0.241846	0.391237	0.215651	0.251525	5.46496	1.05781	0.303715	0.00819568	0.861586	0.182513	NA	NA	0.0500752	0.597739
4	89355647	G	GT	chr4:89355647:G:GT	2	0.386672	-0.197167	0.227763	0.386672	-0.197167	0.227763	0	0.0174557	0.894889	0	0.500893	0.575361	NA	NA	-0.179021	-0.247069
4	90371274	A	T	chr4:90371274:A:T	2	0.386732	-0.193963	0.224091	0.469383	-0.283936	0.392458	63.2129	2.71834	0.0992009	0.198191	0.826323	0.0644348	NA	NA	0.0596384	-0.732232
4	90371773	G	C	chr4:90371773:G:C	2	0.38677	-0.193918	0.224055	0.469369	-0.283806	0.392264	63.1899	2.71665	0.0993064	0.197927	0.826479	0.0645023	NA	NA	0.0595756	-0.731912
4	90373056	T	A	chr4:90373056:T:A	2	0.387622	-0.193539	0.224019	0.469875	-0.283468	0.392244	63.1936	2.71692	0.0992896	0.19792	0.825569	0.0646167	NA	NA	0.0598797	-0.731571
4	89392781	A	G	chr4:89392781:A:G	2	0.38773	0.208886	0.241839	0.391806	0.214396	0.250361	4.82904	1.05074	0.305337	0.00719252	0.861552	0.183831	NA	NA	0.0500877	0.595877
4	89308249	G	A	chr4:89308249:G:A	2	0.387872	-0.17427	0.201822	0.439627	-0.21755	0.2815	43.878	1.78183	0.181925	0.0722292	0.954706	0.112111	NA	NA	0.0139844	-0.559799
4	90376041	A	T	chr4:90376041:A:T	2	0.388022	-0.193424	0.224075	0.469835	-0.283131	0.391743	63.0797	2.70854	0.0998123	0.197085	0.826375	0.0649772	NA	NA	0.0596093	-0.730882
4	89306318	G	A	chr4:89306318:G:A	2	0.388261	-0.172327	0.199735	0.453577	-0.225312	0.30063	51.5183	2.06263	0.150949	0.0956844	0.903659	0.0947144	NA	NA	0.0295634	-0.57991
4	90376936	C	T	chr4:90376936:C:T	2	0.388286	-0.193327	0.224087	0.46991	-0.282921	0.391518	63.0349	2.70525	0.100018	0.196728	0.826507	0.0651365	NA	NA	0.0595664	-0.730489
4	90374238	T	C	chr4:90374238:T:C	2	0.388485	-0.193208	0.224044	0.470109	-0.283027	0.391839	63.1012	2.71012	0.0997138	0.19725	0.825803	0.0649851	NA	NA	0.0597954	-0.730892
4	90373760	G	A	chr4:90373760:G:A	2	0.388527	-0.193178	0.224028	0.470231	-0.283031	0.391954	63.1302	2.71225	0.0995805	0.197448	0.825374	0.0649158	NA	NA	0.0599434	-0.730959
4	90380709	C	G	chr4:90380709:C:G	2	0.388544	-0.193315	0.224196	0.470036	-0.283538	0.392483	63.1507	2.71376	0.0994866	0.198059	0.825818	0.0648488	NA	NA	0.0598143	-0.732183
4	90382276	A	T	chr4:90382276:A:T	2	0.388578	-0.193317	0.224214	0.470042	-0.283639	0.392628	63.1667	2.71493	0.0994133	0.198256	0.825753	0.0648082	NA	NA	0.0598381	-0.732451
4	90379043	C	T	chr4:90379043:C:T	2	0.388718	-0.193257	0.22421	0.470113	-0.283529	0.392539	63.1528	2.71391	0.0994767	0.198125	0.825696	0.0648667	NA	NA	0.0598579	-0.732256
4	90378938	T	C	chr4:90378938:T:C	2	0.388757	-0.193235	0.224203	0.470208	-0.283557	0.392661	63.1786	2.71581	0.0993586	0.198322	0.825355	0.0648047	NA	NA	0.0599762	-0.732372
4	90374722	A	C	chr4:90374722:A:C	2	0.388786	-0.193078	0.224035	0.470181	-0.282674	0.391415	63.0296	2.70487	0.100043	0.196612	0.826075	0.0652235	NA	NA	0.0597002	-0.730155
4	90380274	A	G	chr4:90380274:A:G	2	0.389006	-0.19313	0.224199	0.470316	-0.28336	0.392485	63.1488	2.71362	0.0994952	0.198056	0.825326	0.0649221	NA	NA	0.0599864	-0.732016
4	90378039	T	C	chr4:90378039:T:C	2	0.389012	-0.193128	0.2242	0.47028	-0.283332	0.392414	63.1348	2.71259	0.0995595	0.197944	0.825486	0.0649599	NA	NA	0.0599299	-0.731937
4	90379651	T	C	chr4:90379651:T:C	2	0.389016	-0.193125	0.224199	0.470305	-0.283331	0.392434	63.1399	2.71296	0.099536	0.197979	0.8254	0.0649475	NA	NA	0.0599603	-0.731943
4	90374369	G	A	chr4:90374369:G:A	2	0.389057	-0.192969	0.224037	0.470404	-0.282611	0.391525	63.0497	2.70633	0.0999504	0.19678	0.825541	0.0652109	NA	NA	0.0598876	-0.73018
4	90375843	A	T	chr4:90375843:A:T	2	0.389059	-0.192982	0.224053	0.470252	-0.282487	0.39122	62.9869	2.70174	0.100239	0.196291	0.826213	0.0653777	NA	NA	0.0596558	-0.729823
4	90384124	C	T	chr4:90384124:C:T	2	0.389113	-0.193756	0.224976	0.469609	-0.285827	0.395271	63.3056	2.72521	0.0987751	0.201422	0.826603	0.0644526	NA	NA	0.0596632	-0.738052
4	90375844	A	C	chr4:90375844:A:C	2	0.389117	-0.192958	0.224052	0.47029	-0.282455	0.391208	62.9852	2.70162	0.100246	0.196274	0.82615	0.0653913	NA	NA	0.059678	-0.729777
4	90377411	T	C	chr4:90377411:T:C	2	0.389123	-0.192939	0.224033	0.47036	-0.282478	0.391301	63.0097	2.70341	0.100134	0.196439	0.825863	0.0653275	NA	NA	0.0597742	-0.729858
4	90375402	A	G	chr4:90375402:A:G	2	0.389137	-0.192951	0.224053	0.470326	-0.282546	0.391366	63.0111	2.70352	0.100127	0.196511	0.825955	0.065323	NA	NA	0.0597438	-0.730025
4	90383741	T	C	chr4:90383741:T:C	2	0.389191	-0.19375	0.225007	0.469666	-0.285984	0.39554	63.3386	2.72766	0.0986235	0.201799	0.826349	0.064372	NA	NA	0.0597555	-0.738497
4	90386542	C	A	chr4:90386542:C:A	2	0.389237	-0.193702	0.224972	0.469727	-0.285897	0.395473	63.3401	2.72778	0.0986164	0.201734	0.826204	0.0643762	NA	NA	0.0597992	-0.738315
4	90382216	T	C	chr4:90382216:T:C	2	0.389292	-0.193027	0.224215	0.470379	-0.283224	0.392352	63.1152	2.71114	0.0996497	0.197827	0.825456	0.065052	NA	NA	0.0599413	-0.731813
4	90373217	A	G	chr4:90373217:A:G	2	0.389369	-0.192839	0.224033	0.470591	-0.282476	0.391503	63.0463	2.70609	0.0999658	0.196748	0.825224	0.0652662	NA	NA	0.0599968	-0.730028
4	90373901	T	G	chr4:90373901:T:G	2	0.38942	-0.192823	0.224039	0.470528	-0.28238	0.391314	63.0085	2.70333	0.100139	0.19645	0.825581	0.065374	NA	NA	0.0598726	-0.729789
4	90383655	C	A	chr4:90383655:C:A	2	0.389481	-0.19359	0.224958	0.46985	-0.285652	0.395244	63.3069	2.72531	0.0987689	0.201398	0.826149	0.0645035	NA	NA	0.0598174	-0.737841
4	90383507	C	T	chr4:90383507:C:T	2	0.389532	-0.193569	0.224958	0.469821	-0.285502	0.395011	63.267	2.72235	0.0989523	0.201041	0.826426	0.0646196	NA	NA	0.0597224	-0.73748
4	90385941	G	A	chr4:90385941:G:A	2	0.389535	-0.193566	0.224956	0.469864	-0.285572	0.395146	63.2911	2.72414	0.0988415	0.20125	0.826208	0.0645548	NA	NA	0.0597973	-0.737668
4	90384663	A	T	chr4:90384663:A:T	2	0.389601	-0.193538	0.224955	0.469894	-0.285532	0.395117	63.2861	2.72376	0.0988647	0.201206	0.826183	0.064578	NA	NA	0.0598056	-0.737604
4	89000992	T	C	chr4:89000992:T:C	2	0.389939	-0.209415	0.243582	0.389939	-0.209415	0.243582	0	0.0128103	0.909886	0	0.51057	0.572183	NA	NA	-0.191411	-0.251632
4	89015925	C	T	chr4:89015925:C:T	2	0.390483	-0.222729	0.259366	0.390483	-0.222729	0.259366	0	0.000959594	0.975288	0	0.484359	0.617523	NA	NA	-0.217418	-0.234884
4	89317582	C	T	chr4:89317582:C:T	2	0.39052	-0.181883	0.211818	0.39052	-0.181883	0.211818	0	0.592327	0.441521	0	0.251222	0.908684	NA	NA	-0.301027	0.0411745
4	89386308	A	C	chr4:89386308:A:C	2	0.390686	0.207482	0.241715	0.395534	0.214227	0.252143	5.87426	1.06241	0.302666	0.0088416	0.867247	0.183225	NA	NA	0.0479754	0.596636
4	90361380	A	T	chr4:90361380:A:T	2	0.391003	0.175563	0.204667	0.391003	0.175563	0.204667	0	0.227037	0.633729	0	0.659499	0.380612	NA	NA	0.109119	0.318695
4	89131288	TAAA	T	chr4:89131288:TAAA:T	2	0.391102	-0.212159	0.247381	0.391102	-0.212159	0.247381	0	0.0154383	0.901117	0	0.437424	0.700533	NA	NA	-0.233356	-0.167588
4	89389195	T	C	chr4:89389195:T:C	2	0.391135	0.207142	0.241548	0.394953	0.212448	0.249742	4.64378	1.0487	0.305807	0.00689523	0.864512	0.18525	NA	NA	0.0489261	0.593872
4	89386003	C	T	chr4:89386003:C:T	2	0.391643	0.20707	0.241723	0.396087	0.213274	0.251316	5.41851	1.05729	0.303834	0.00811563	0.867422	0.184219	NA	NA	0.0479155	0.595229
4	89130352	A	G	chr4:89130352:A:G	2	0.391867	-0.211701	0.247246	0.391867	-0.211701	0.247246	0	0.0163012	0.898405	0	0.43698	0.703126	NA	NA	-0.233477	-0.16594
4	90068168	T	C	chr4:90068168:T:C	2	0.391985	-0.179286	0.20944	0.391985	-0.179286	0.20944	0	0.73019	0.392821	0	0.839345	0.233097	NA	NA	-0.0520912	-0.431105
4	90375303	T	C	chr4:90375303:T:C	2	0.392328	-0.189786	0.221867	0.475057	-0.276179	0.386657	63.0718	2.70796	0.0998486	0.191817	0.814905	0.0657974	NA	NA	0.0631896	-0.716713
4	89096834	C	T	chr4:89096834:C:T	2	0.392802	-0.175466	0.205332	0.392802	-0.175466	0.205332	0	0.72402	0.394828	0	0.234779	0.836477	NA	NA	-0.297904	0.073848
4	89265085	T	C	chr4:89265085:T:C	2	0.393843	0.252226	0.295808	0.408428	0.290826	0.351807	21.4098	1.27242	0.259313	0.0615936	0.877133	0.159858	NA	NA	0.0532475	0.811784
4	89006221	T	TG	chr4:89006221:T:TG	2	0.393855	-0.172937	0.202824	0.393855	-0.172937	0.202824	0	0.0214117	0.883663	0	0.432335	0.716494	NA	NA	-0.193379	-0.129848
4	88958061	C	T	chr4:88958061:C:T	2	0.39415	0.180034	0.211279	0.39415	0.180034	0.211279	0	0.299254	0.584351	0	0.697142	0.34988	NA	NA	0.100011	0.346965
4	89383767	G	C	chr4:89383767:G:C	2	0.394625	0.205603	0.241528	0.397161	0.209127	0.24699	3.13647	1.03238	0.3096	0.00456951	0.867065	0.188538	NA	NA	0.0480443	0.58784
4	89001286	G	C	chr4:89001286:G:C	2	0.394793	-0.20747	0.243808	0.394793	-0.20747	0.243808	0	0.0155699	0.900698	0	0.519643	0.568561	NA	NA	-0.187575	-0.25399
4	88921861	T	C	chr4:88921861:T:C	2	0.394925	-0.178431	0.209741	0.394925	-0.178431	0.209741	0	0.768762	0.3806	0	0.797434	0.232319	NA	NA	-0.0634851	-0.472646
4	89115623	T	C	chr4:89115623:T:C	2	0.395523	-0.173047	0.20367	0.395523	-0.173047	0.20367	0	0.860963	0.353469	0	0.219384	0.784947	NA	NA	-0.305341	0.0969109
4	89108522	T	C	chr4:89108522:T:C	2	0.39572	-0.172274	0.202845	0.39572	-0.172274	0.202845	0	0.716416	0.397322	0	0.237392	0.838205	NA	NA	-0.292931	0.072036
4	89108438	T	C	chr4:89108438:T:C	2	0.395724	-0.172226	0.202789	0.395724	-0.172226	0.202789	0	0.716153	0.397409	0	0.237445	0.838131	NA	NA	-0.29278	0.0720688
4	89383457	T	G	chr4:89383457:T:G	2	0.395764	0.205123	0.241545	0.397898	0.208108	0.246171	2.66124	1.02734	0.310784	0.00385992	0.867197	0.189624	NA	NA	0.0479944	0.586589
4	89106618	A	G	chr4:89106618:A:G	2	0.39599	-0.172124	0.202784	0.39599	-0.172124	0.202784	0	0.717065	0.397108	0	0.237476	0.837576	NA	NA	-0.292753	0.0723167
4	89106894	G	A	chr4:89106894:G:A	2	0.396056	-0.1721	0.202784	0.396056	-0.1721	0.202784	0	0.71772	0.396893	0	0.237427	0.837277	NA	NA	-0.292784	0.0724516
4	89106860	G	A	chr4:89106860:G:A	2	0.396134	-0.172073	0.202785	0.396134	-0.172073	0.202785	0	0.718371	0.396679	0	0.237383	0.836983	NA	NA	-0.292817	0.0725834
4	89108464	A	G	chr4:89108464:A:G	2	0.396323	-0.172002	0.202783	0.396323	-0.172002	0.202783	0	0.71697	0.39714	0	0.237689	0.837282	NA	NA	-0.292605	0.0724557
4	90354614	C	T	chr4:90354614:C:T	2	0.396533	0.173479	0.204615	0.396533	0.173479	0.204615	0	0.2138	0.643805	0	0.65991	0.389987	NA	NA	0.108974	0.312248
4	90359688	C	G	chr4:90359688:C:G	2	0.396621	0.173445	0.204614	0.396621	0.173445	0.204614	0	0.21364	0.643929	0	0.659938	0.390113	NA	NA	0.108964	0.312159
4	90360402	T	C	chr4:90360402:T:C	2	0.397183	0.173286	0.20467	0.397183	0.173286	0.20467	0	0.2111	0.645906	0	0.659282	0.391737	NA	NA	0.109202	0.311275
4	89107261	T	C	chr4:89107261:T:C	2	0.398027	-0.171085	0.202432	0.398027	-0.171085	0.202432	0	0.712363	0.398661	0	0.239285	0.837922	NA	NA	-0.291167	0.0720119
4	90223398	T	C	chr4:90223398:T:C	2	0.399348	-0.186989	0.22187	0.484539	-0.350093	0.500835	76.2999	4.21939	0.0399644	0.386691	0.696226	0.0288381	NA	NA	0.102634	-0.904147
4	90223406	A	T	chr4:90223406:A:T	2	0.399692	-0.186853	0.221871	0.484751	-0.350042	0.501004	76.3156	4.22219	0.0398986	0.387027	0.695565	0.0288203	NA	NA	0.10287	-0.904245
4	90231009	A	C	chr4:90231009:A:C	2	0.400211	-0.186703	0.221937	0.484765	-0.34994	0.500873	76.28	4.21585	0.040048	0.386665	0.695976	0.0289456	NA	NA	0.102739	-0.904139
4	90341231	C	A	chr4:90341231:C:A	2	0.402399	0.171367	0.204656	0.402399	0.171367	0.204656	0	0.531026	0.466176	0	0.776662	0.283193	NA	NA	0.0701608	0.391131
4	90340833	T	C	chr4:90340833:T:C	2	0.402429	0.171356	0.204656	0.402429	0.171356	0.204656	0	0.531106	0.466142	0	0.776714	0.283187	NA	NA	0.0701438	0.39114
4	90346917	C	T	chr4:90346917:C:T	2	0.402864	0.171146	0.204594	0.402864	0.171146	0.204594	0	0.532479	0.465567	0	0.777901	0.282988	NA	NA	0.0697564	0.390979
4	90343800	A	G	chr4:90343800:A:G	2	0.4034	0.170988	0.204638	0.4034	0.170988	0.204638	0	0.532958	0.465366	0	0.77835	0.283152	NA	NA	0.0696094	0.391138
4	90199596	C	CTCTCT	chr4:90199596:C:CTCTCT	2	0.403473	-0.170342	0.203896	0.403473	-0.170342	0.203896	0	0.374949	0.540319	0	0.74082	0.326309	NA	NA	-0.0824711	-0.347739
4	90344357	T	C	chr4:90344357:T:C	2	0.403715	0.170827	0.204582	0.403715	0.170827	0.204582	0	0.530642	0.466337	0	0.778351	0.283832	NA	NA	0.0696092	0.390249
4	90345911	T	A	chr4:90345911:T:A	2	0.403733	0.17083	0.204594	0.403733	0.17083	0.204594	0	0.529536	0.466802	0	0.777988	0.284131	NA	NA	0.069727	0.390068
4	89104956	A	G	chr4:89104956:A:G	2	0.404731	-0.169448	0.20337	0.404731	-0.169448	0.20337	0	0.703705	0.401542	0	0.244257	0.837485	NA	NA	-0.289812	0.0723578
4	89104829	A	G	chr4:89104829:A:G	2	0.404736	-0.169445	0.203369	0.404736	-0.169445	0.203369	0	0.704271	0.401352	0	0.244181	0.837262	NA	NA	-0.289856	0.0724585
4	89450856	T	C	chr4:89450856:T:C	2	0.404875	0.181203	0.217544	0.449746	0.173559	0.229624	7.68494	1.08325	0.297972	0.00939999	0.205349	0.677347	NA	NA	0.32904	-0.165565
4	89035086	A	T	chr4:89035086:A:T	2	0.405122	-0.218723	0.262728	0.405122	-0.218723	0.262728	0	0.0205961	0.885885	0	0.540102	0.560804	NA	NA	-0.193547	-0.275192
4	89030285	A	C	chr4:89030285:A:C	2	0.405193	-0.218697	0.262737	0.405193	-0.218697	0.262737	0	0.0207541	0.885451	0	0.540379	0.560536	NA	NA	-0.193423	-0.275382
4	89035948	A	G	chr4:89035948:A:G	2	0.405243	-0.218664	0.262724	0.405243	-0.218664	0.262724	0	0.0205924	0.885895	0	0.540216	0.56089	NA	NA	-0.19349	-0.275126
4	89047754	C	T	chr4:89047754:C:T	2	0.405421	-0.218655	0.262813	0.405421	-0.218655	0.262813	0	0.0200829	0.887306	0	0.539799	0.56194	NA	NA	-0.193777	-0.274413
4	90326321	G	A	chr4:90326321:G:A	2	0.405972	0.172919	0.208084	0.405972	0.172919	0.208084	0	0.529605	0.466773	0	0.77221	0.286421	NA	NA	0.0723182	0.400864
4	90348440	T	C	chr4:90348440:T:C	2	0.406453	0.169661	0.204373	0.406453	0.169661	0.204373	0	0.534766	0.46461	0	0.782045	0.284098	NA	NA	0.0683146	0.390057
4	89050680	C	T	chr4:89050680:C:T	2	0.40678	-0.21801	0.262798	0.40678	-0.21801	0.262798	0	0.0199714	0.887617	0	0.540804	0.563248	NA	NA	-0.193227	-0.273664
4	89054855	A	G	chr4:89054855:A:G	2	0.406971	-0.217926	0.262803	0.406971	-0.217926	0.262803	0	0.0198553	0.887942	0	0.540849	0.563595	NA	NA	-0.193213	-0.273416
4	89444869	T	C	chr4:89444869:T:C	2	0.406983	0.180317	0.217455	0.457728	0.171658	0.23116	8.68301	1.09509	0.295347	0.0107196	0.205289	0.6728	NA	NA	0.329044	-0.167856
4	90068682	G	A	chr4:90068682:G:A	2	0.407358	0.229974	0.277561	0.439599	0.298067	0.385663	41.1063	1.69798	0.192553	0.130104	0.994716	0.12255	NA	NA	-0.00218441	0.793437
4	89051921	G	T	chr4:89051921:G:T	2	0.407566	-0.217636	0.262788	0.407566	-0.217636	0.262788	0	0.0193949	0.88924	0	0.54084	0.564896	NA	NA	-0.193211	-0.272471
4	90289936	G	A	chr4:90289936:G:A	2	0.408219	-0.164893	0.19938	0.408219	-0.164893	0.19938	0	0.164523	0.685026	0	0.673158	0.412851	NA	NA	-0.104787	-0.273703
4	89057294	A	T	chr4:89057294:A:T	2	0.408574	-0.217166	0.262784	0.408574	-0.217166	0.262784	0	0.0189941	0.890383	0	0.541259	0.566409	NA	NA	-0.192999	-0.27144
4	89201070	T	G	chr4:89201070:T:G	2	0.410865	0.17999	0.218867	0.410865	0.17999	0.218867	0	0.399112	0.527548	0	0.300955	0.94114	NA	NA	0.271331	-0.0293191
4	89015069	C	T	chr4:89015069:C:T	2	0.410877	-0.213346	0.259435	0.410877	-0.213346	0.259435	0	0.000544689	0.98138	0	0.484506	0.664503	NA	NA	-0.217345	-0.204178
4	89035937	G	A	chr4:89035937:G:A	2	0.411891	-0.215639	0.262792	0.411891	-0.215639	0.262792	0	0.0158256	0.89989	0	0.540061	0.575396	NA	NA	-0.193578	-0.265179
4	89124202	C	T	chr4:89124202:C:T	2	0.411906	-0.176573	0.215191	0.411906	-0.176573	0.215191	0	0.0737014	0.786022	0	0.408815	0.799143	NA	NA	-0.218135	-0.0944572
4	89019841	G	A	chr4:89019841:G:A	2	0.411943	-0.212771	0.259325	0.411943	-0.212771	0.259325	0	0.000625494	0.980047	0	0.484882	0.666311	NA	NA	-0.217053	-0.202948
4	89221177	G	C	chr4:89221177:G:C	2	0.411951	-0.20098	0.244959	0.411951	-0.20098	0.244959	0	0.661216	0.416131	0	0.824081	0.256979	NA	NA	-0.0658089	-0.494506
4	89033626	T	C	chr4:89033626:T:C	2	0.41198	-0.215585	0.262776	0.41198	-0.215585	0.262776	0	0.0158749	0.899735	0	0.54022	0.575343	NA	NA	-0.193491	-0.265199
4	89019338	T	C	chr4:89019338:T:C	2	0.41203	-0.212776	0.259379	0.41203	-0.212776	0.259379	0	0.0006439	0.979756	0	0.48488	0.66651	NA	NA	-0.217123	-0.202811
4	89026064	G	A	chr4:89026064:G:A	2	0.412147	-0.215576	0.262859	0.412147	-0.215576	0.262859	0	0.0154594	0.901049	0	0.539739	0.576434	NA	NA	-0.19377	-0.264561
4	89273009	A	G	chr4:89273009:A:G	2	0.412573	0.238941	0.291614	0.412573	0.238941	0.291614	0	0.0381612	0.84512	0	0.433663	0.75602	NA	NA	0.278912	0.157752
4	89053667	C	A	chr4:89053667:C:A	2	0.413008	-0.215158	0.262833	0.413008	-0.215158	0.262833	0	0.0156688	0.900385	0	0.540832	0.576581	NA	NA	-0.193213	-0.264482
4	89140324	A	G	chr4:89140324:A:G	2	0.413379	0.265029	0.324012	0.413379	0.265029	0.324012	0	0.0480871	0.826426	0	0.427596	0.766986	NA	NA	0.31569	0.165379
4	89050026	T	A	chr4:89050026:T:A	2	0.413446	-0.214958	0.262835	0.413446	-0.214958	0.262835	0	0.0153506	0.901396	0	0.540794	0.577587	NA	NA	-0.193236	-0.263777
4	89060622	AT	A	chr4:89060622:AT:A	2	0.414334	0.271996	0.33321	0.414334	0.271996	0.33321	0	0.383772	0.535592	0	0.306121	0.958061	NA	NA	0.412563	-0.0311309
4	89385082	A	G	chr4:89385082:A:G	2	0.414605	0.195248	0.239329	0.414605	0.195248	0.239329	0	0.935875	0.333341	0	0.880055	0.208954	NA	NA	0.0432055	0.547815
4	89108430	GA	G	chr4:89108430:GA:G	2	0.414969	-0.165486	0.203005	0.414969	-0.165486	0.203005	0	0.667864	0.413797	0	0.255652	0.841023	NA	NA	-0.281931	0.0708786
4	90202514	G	T	chr4:90202514:G:T	2	0.414977	-0.16298	0.199935	0.414977	-0.16298	0.199935	0	0.447362	0.503591	0	0.780313	0.309206	NA	NA	-0.0683209	-0.351898
4	90380948	A	G	chr4:90380948:A:G	2	0.415571	0.166386	0.204373	0.415571	0.166386	0.204373	0	0.264588	0.606986	0	0.699772	0.377543	NA	NA	0.0951868	0.321604
4	90382136	C	T	chr4:90382136:C:T	2	0.416783	0.165956	0.204375	0.416783	0.165956	0.204375	0	0.26508	0.606652	0	0.701276	0.377968	NA	NA	0.0946875	0.321315
4	89058343	C	T	chr4:89058343:C:T	2	0.417075	-0.213301	0.262846	0.417075	-0.213301	0.262846	0	0.0133125	0.908144	0	0.541143	0.584868	NA	NA	-0.193073	-0.258769
4	89058744	T	C	chr4:89058744:T:C	2	0.417311	-0.213207	0.262863	0.417311	-0.213207	0.262863	0	0.0132963	0.9082	0	0.541332	0.585079	NA	NA	-0.192991	-0.258653
4	89104377	A	C	chr4:89104377:A:C	2	0.419883	-0.164128	0.203475	0.419883	-0.164128	0.203475	0	0.769434	0.380392	0	0.244186	0.800573	NA	NA	-0.289852	0.0892536
4	89103809	G	T	chr4:89103809:G:T	2	0.419903	-0.164121	0.203475	0.419903	-0.164121	0.203475	0	0.769104	0.380494	0	0.244241	0.800674	NA	NA	-0.289818	0.0892078
4	89071961	T	C	chr4:89071961:T:C	2	0.420352	0.269225	0.334105	0.420352	0.269225	0.334105	0	0.390529	0.532021	0	0.308626	0.954099	NA	NA	0.413037	-0.0339022
4	89104971	C	T	chr4:89104971:C:T	2	0.420354	0.269822	0.334847	0.420354	0.269822	0.334847	0	0.344026	0.557514	0	0.319128	0.976956	NA	NA	0.404248	-0.0171247
4	89095563	T	A	chr4:89095563:T:A	2	0.420587	0.269041	0.334045	0.420587	0.269041	0.334045	0	0.384578	0.535164	0	0.310079	0.95698	NA	NA	0.4117	-0.0317709
4	89066537	A	G	chr4:89066537:A:G	2	0.420739	0.269087	0.334212	0.420739	0.269087	0.334212	0	0.390098	0.532248	0	0.308977	0.954153	NA	NA	0.412915	-0.0338659
4	89090768	A	G	chr4:89090768:A:G	2	0.421026	0.268785	0.334043	0.421026	0.268785	0.334043	0	0.390659	0.531953	0	0.309056	0.953474	NA	NA	0.412583	-0.0343599
4	89088984	A	G	chr4:89088984:A:G	2	0.421108	0.268772	0.334086	0.421108	0.268772	0.334086	0	0.391828	0.53134	0	0.308857	0.952897	NA	NA	0.412841	-0.0347847
4	89094877	A	G	chr4:89094877:A:G	2	0.421151	0.268712	0.334042	0.421151	0.268712	0.334042	0	0.383963	0.53549	0	0.310596	0.956879	NA	NA	0.411261	-0.0318443
4	89095185	G	A	chr4:89095185:G:A	2	0.421151	0.268712	0.334042	0.421151	0.268712	0.334042	0	0.383963	0.53549	0	0.310596	0.956879	NA	NA	0.411261	-0.0318443
4	89095290	T	C	chr4:89095290:T:C	2	0.421151	0.268712	0.334042	0.421151	0.268712	0.334042	0	0.383963	0.53549	0	0.310596	0.956879	NA	NA	0.411261	-0.0318443
4	89098758	A	T	chr4:89098758:A:T	2	0.421194	0.268688	0.334043	0.421194	0.268688	0.334043	0	0.384097	0.535419	0	0.310596	0.956769	NA	NA	0.411261	-0.031926
4	89077504	T	G	chr4:89077504:T:G	2	0.421287	0.268694	0.334118	0.421287	0.268694	0.334118	0	0.389696	0.532459	0	0.309437	0.953915	NA	NA	0.4124	-0.0340333
4	89072515	T	C	chr4:89072515:T:C	2	0.421331	0.268721	0.334183	0.421331	0.268721	0.334183	0	0.385753	0.53454	0	0.310326	0.955846	NA	NA	0.411683	-0.0326188
4	89062358	C	G	chr4:89062358:C:G	2	0.42137	0.268664	0.33414	0.42137	0.268664	0.33414	0	0.388578	0.533048	0	0.309738	0.954352	NA	NA	0.41214	-0.0337176
4	89110746	A	G	chr4:89110746:A:G	2	0.421595	0.269106	0.334852	0.421595	0.269106	0.334852	0	0.331932	0.564524	0	0.322862	0.98258	NA	NA	0.401059	-0.0129504
4	89062576	G	C	chr4:89062576:G:C	2	0.421598	0.268538	0.334147	0.421598	0.268538	0.334147	0	0.389294	0.532671	0	0.309738	0.953772	NA	NA	0.41214	-0.034149
4	89084235	A	G	chr4:89084235:A:G	2	0.421611	0.268493	0.334101	0.421611	0.268493	0.334101	0	0.391218	0.53166	0	0.309327	0.952871	NA	NA	0.412475	-0.0348029
4	89084591	T	A	chr4:89084591:T:A	2	0.421645	0.26848	0.334109	0.421645	0.26848	0.334109	0	0.390955	0.531798	0	0.309407	0.952975	NA	NA	0.412414	-0.0347274
4	89064340	C	T	chr4:89064340:C:T	2	0.421684	0.268519	0.334186	0.421684	0.268519	0.334186	0	0.38731	0.533717	0	0.310226	0.954809	NA	NA	0.411794	-0.0333825
4	89060958	G	A	chr4:89060958:G:A	2	0.421719	-0.211242	0.262921	0.421719	-0.211242	0.262921	0	0.0100626	0.920096	0	0.540008	0.596663	NA	NA	-0.193655	-0.250794
4	89091208	T	C	chr4:89091208:T:C	2	0.421733	0.268375	0.334041	0.421733	0.268375	0.334041	0	0.387825	0.533445	0	0.310149	0.954415	NA	NA	0.41165	-0.0336642
4	89065137	T	C	chr4:89065137:T:C	2	0.421856	0.268414	0.334178	0.421856	0.268414	0.334178	0	0.387842	0.533436	0	0.310226	0.954423	NA	NA	0.411794	-0.033665
4	89074210	A	T	chr4:89074210:A:T	2	0.42214	0.268225	0.334148	0.42214	0.268225	0.334148	0	0.387823	0.533446	0	0.310424	0.954189	NA	NA	0.411581	-0.0338361
4	89069425	C	A	chr4:89069425:C:A	2	0.422144	0.268222	0.334147	0.422144	0.268222	0.334147	0	0.387836	0.533439	0	0.310424	0.954182	NA	NA	0.411581	-0.0338412
4	89073035	A	T	chr4:89073035:A:T	2	0.422148	0.268221	0.334148	0.422148	0.268221	0.334148	0	0.387848	0.533433	0	0.310424	0.954168	NA	NA	0.411581	-0.033852
4	89084438	A	G	chr4:89084438:A:G	2	0.422173	0.268192	0.33413	0.422173	0.268192	0.33413	0	0.391401	0.531564	0	0.309668	0.952351	NA	NA	0.412226	-0.0351894
4	89454306	G	A	chr4:89454306:G:A	2	0.422189	0.175062	0.218111	0.548964	0.152319	0.254155	20.9387	1.26484	0.260737	0.030139	0.198379	0.613723	NA	NA	0.334715	-0.201828
4	89064180	A	G	chr4:89064180:A:G	2	0.422322	-0.210974	0.262928	0.422322	-0.210974	0.262928	0	0.010491	0.918419	0	0.541372	0.595828	NA	NA	-0.193014	-0.251356
4	89064150	A	C	chr4:89064150:A:C	2	0.422376	-0.210935	0.262911	0.422376	-0.210935	0.262911	0	0.0105521	0.918182	0	0.541525	0.595703	NA	NA	-0.192925	-0.251434
4	89062001	G	A	chr4:89062001:G:A	2	0.422792	-0.210758	0.262925	0.422792	-0.210758	0.262925	0	0.0102339	0.919421	0	0.541305	0.596931	NA	NA	-0.193025	-0.250654
4	89198700	T	G	chr4:89198700:T:G	2	0.423438	0.174388	0.217857	0.423438	0.174388	0.217857	0	0.404937	0.524551	0	0.308252	0.930792	NA	NA	0.266535	-0.0341799
4	89440671	G	T	chr4:89440671:G:T	2	0.42365	0.174244	0.217777	0.561317	0.14943	0.257245	22.7207	1.29401	0.255311	0.0333077	0.196523	0.605927	NA	NA	0.335767	-0.205705
4	89060320	A	G	chr4:89060320:A:G	2	0.424079	-0.20775	0.259894	0.424079	-0.20775	0.259894	0	0.0236531	0.877771	0	0.559412	0.570459	NA	NA	-0.181498	-0.268608
4	89456840	G	T	chr4:89456840:G:T	2	0.424358	0.174248	0.218114	0.557959	0.150164	0.256307	22.0154	1.2823	0.257471	0.0321299	0.198011	0.607705	NA	NA	0.334985	-0.205279
4	89303626	CA	C	chr4:89303626:CA:C	2	0.42457	0.183301	0.229552	0.503342	0.28641	0.427962	67.5326	3.08001	0.0792598	0.250693	0.733856	0.0577086	NA	NA	-0.0948427	0.766805
4	89091129	A	G	chr4:89091129:A:G	2	0.424601	0.266464	0.333721	0.424601	0.266464	0.333721	0	0.384056	0.535441	0	0.312941	0.953655	NA	NA	0.408712	-0.0342243
4	89071220	A	G	chr4:89071220:A:G	2	0.424622	0.266948	0.334342	0.424622	0.266948	0.334342	0	0.394058	0.530174	0	0.310774	0.948561	NA	NA	0.411374	-0.0380499
4	90332388	T	C	chr4:90332388:T:C	2	0.425013	0.163498	0.204948	0.425013	0.163498	0.204948	0	0.183961	0.667991	0	0.675412	0.421893	NA	NA	0.10376	0.292847
4	90341326	C	G	chr4:90341326:C:G	2	0.425097	0.163111	0.2045	0.425097	0.163111	0.2045	0	0.18011	0.671279	0	0.674073	0.423922	NA	NA	0.104038	0.290618
4	89059700	C	T	chr4:89059700:C:T	2	0.425567	-0.20709	0.259902	0.425567	-0.20709	0.259902	0	0.0240464	0.876767	0	0.561331	0.570688	NA	NA	-0.180619	-0.268452
4	89068440	T	TA	chr4:89068440:T:TA	2	0.426503	-0.209352	0.263273	0.426503	-0.209352	0.263273	0	0.00981149	0.921096	0	0.543754	0.600985	NA	NA	-0.191999	-0.248542
4	89127082	A	AG	chr4:89127082:A:AG	2	0.426798	-0.167043	0.210201	0.426798	-0.167043	0.210201	0	0.133017	0.715324	0	0.388869	0.881921	NA	NA	-0.2196	-0.055217
4	89075954	A	G	chr4:89075954:A:G	2	0.426924	-0.209012	0.263085	0.426924	-0.209012	0.263085	0	0.00872009	0.925601	0	0.542136	0.604473	NA	NA	-0.192658	-0.245917
4	89057455	A	AT	chr4:89057455:A:AT	2	0.42759	0.265362	0.334495	0.42759	0.265362	0.334495	0	0.405434	0.524296	0	0.310369	0.939867	NA	NA	0.411734	-0.0445517
4	89071634	T	A	chr4:89071634:T:A	2	0.428126	-0.208322	0.262899	0.428126	-0.208322	0.262899	0	0.0078253	0.929511	0	0.541774	0.60775	NA	NA	-0.19281	-0.243189
4	89072793	G	A	chr4:89072793:G:A	2	0.428145	-0.208311	0.262897	0.428145	-0.208311	0.262897	0	0.00782415	0.929516	0	0.541789	0.607768	NA	NA	-0.192801	-0.243176
4	90325505	C	T	chr4:90325505:C:T	2	0.42858	0.164653	0.207994	0.42858	0.164653	0.207994	0	0.171687	0.678617	0	0.667848	0.433201	NA	NA	0.107241	0.294024
4	90326152	A	G	chr4:90326152:A:G	2	0.428627	0.164642	0.208001	0.428627	0.164642	0.208001	0	0.17105	0.67918	0	0.667586	0.433603	NA	NA	0.107335	0.293778
4	90327224	A	C	chr4:90327224:A:C	2	0.428898	0.164535	0.207988	0.428898	0.164535	0.207988	0	0.171458	0.67882	0	0.668082	0.433507	NA	NA	0.10716	0.293809
4	90200385	A	T	chr4:90200385:A:T	2	0.429123	-0.160151	0.202545	0.429123	-0.160151	0.202545	0	0.412105	0.520903	0	0.780779	0.327226	NA	NA	-0.0688723	-0.345368
4	90330498	A	G	chr4:90330498:A:G	2	0.42946	0.162133	0.205201	0.42946	0.162133	0.205201	0	0.441691	0.506308	0	0.777941	0.320612	NA	NA	0.0698669	0.363708
4	90201247	A	G	chr4:90201247:A:G	2	0.429469	-0.160035	0.20255	0.429469	-0.160035	0.20255	0	0.411189	0.521367	0	0.780808	0.327687	NA	NA	-0.0688629	-0.345066
4	90201227	G	A	chr4:90201227:G:A	2	0.429684	-0.159961	0.20255	0.429684	-0.159961	0.20255	0	0.412055	0.520928	0	0.781365	0.327514	NA	NA	-0.0686851	-0.345172
4	89357355	CA	C	chr4:89357355:CA:C	2	0.429991	-0.173614	0.219985	0.429991	-0.173614	0.219985	0	0.154053	0.694692	0	0.640277	0.454856	NA	NA	-0.12062	-0.314293
4	90048432	C	T	chr4:90048432:C:T	2	0.43112	-0.163009	0.207055	0.43112	-0.163009	0.207055	0	0.766448	0.381318	0	0.887709	0.242446	NA	NA	-0.0357249	-0.421163
4	89293466	G	C	chr4:89293466:G:C	2	0.431399	-0.159451	0.202658	0.45969	-0.192588	0.26048	34.3441	1.52309	0.217152	0.0493613	0.960613	0.143529	NA	NA	0.012137	-0.524008
4	89314337	G	A	chr4:89314337:G:A	2	0.431863	0.212427	0.270261	0.431863	0.212427	0.270261	0	0.362214	0.547279	0	0.761425	0.346063	NA	NA	0.0998034	0.447337
4	89452409	G	A	chr4:89452409:G:A	2	0.431892	0.171124	0.217726	0.549046	0.150257	0.250767	19.4316	1.24118	0.265244	0.0273478	0.205346	0.613592	NA	NA	0.32901	-0.201535
4	88997817	C	T	chr4:88997817:C:T	2	0.433733	-0.206629	0.263954	0.433733	-0.206629	0.263954	0	0.00187556	0.965456	0	0.492739	0.704196	NA	NA	-0.213808	-0.188427
4	89069222	G	A	chr4:89069222:G:A	2	0.433956	-0.203392	0.259945	0.433956	-0.203392	0.259945	0	0.0169137	0.896525	0	0.560147	0.590428	NA	NA	-0.18119	-0.254869
4	89070381	G	C	chr4:89070381:G:C	2	0.433988	-0.203379	0.259947	0.433988	-0.203379	0.259947	0	0.0169521	0.896408	0	0.560239	0.590357	NA	NA	-0.181151	-0.254913
4	89070330	C	A	chr4:89070330:C:A	2	0.434009	-0.203365	0.259942	0.434009	-0.203365	0.259942	0	0.0168722	0.896651	0	0.560147	0.590545	NA	NA	-0.18119	-0.254776
4	89020770	C	A	chr4:89020770:C:A	2	0.434559	0.259941	0.332655	0.434559	0.259941	0.332655	0	0.491128	0.483424	0	0.298082	0.890426	NA	NA	0.419239	-0.0812302
4	89122394	C	T	chr4:89122394:C:T	2	0.434974	-0.191949	0.245865	0.434974	-0.191949	0.245865	0	0.040788	0.839948	0	0.590061	0.548481	NA	NA	-0.158987	-0.266751
4	89119605	A	G	chr4:89119605:A:G	2	0.435533	-0.191672	0.245809	0.435533	-0.191672	0.245809	0	0.0402121	0.841066	0	0.590044	0.549641	NA	NA	-0.158954	-0.265934
4	89120639	T	C	chr4:89120639:T:C	2	0.435578	-0.191656	0.245813	0.435578	-0.191656	0.245813	0	0.0402108	0.841069	0	0.590086	0.549672	NA	NA	-0.158938	-0.265918
4	89119536	T	G	chr4:89119536:T:G	2	0.435597	-0.191648	0.245813	0.435597	-0.191648	0.245813	0	0.0401718	0.841145	0	0.590068	0.549737	NA	NA	-0.158946	-0.265874
4	90049645	T	C	chr4:90049645:T:C	2	0.435823	-0.163658	0.210016	0.435823	-0.163658	0.210016	0	0.853511	0.355561	0	0.919891	0.228424	NA	NA	-0.0259035	-0.436937
4	89114398	A	G	chr4:89114398:A:G	2	0.43637	-0.203828	0.261875	0.43637	-0.203828	0.261875	0	0.00324307	0.954587	0	0.538338	0.631209	NA	NA	-0.193854	-0.226127
4	89085303	G	T	chr4:89085303:G:T	2	0.436708	-0.204407	0.262813	0.436708	-0.204407	0.262813	0	0.00426964	0.947901	0	0.541456	0.626863	NA	NA	-0.192944	-0.230134
4	89084665	A	C	chr4:89084665:A:C	2	0.43678	-0.204415	0.262866	0.43678	-0.204415	0.262866	0	0.00423026	0.948142	0	0.541439	0.627054	NA	NA	-0.193001	-0.230024
4	89095144	C	T	chr4:89095144:C:T	2	0.437187	-0.204238	0.262871	0.437187	-0.204238	0.262871	0	0.00396354	0.949801	0	0.540993	0.628634	NA	NA	-0.193194	-0.229037
4	88940158	G	A	chr4:88940158:G:A	2	0.43736	-0.204028	0.2627	0.43736	-0.204028	0.2627	0	0.000148813	0.990267	0	0.501036	0.697958	NA	NA	-0.205944	-0.198668
4	89114816	T	A	chr4:89114816:T:A	2	0.437592	-0.203857	0.262613	0.437592	-0.203857	0.262613	0	0.00370357	0.951473	0	0.54075	0.62994	NA	NA	-0.193181	-0.227781
4	89087305	C	T	chr4:89087305:C:T	2	0.437863	-0.203922	0.262852	0.437863	-0.203922	0.262852	0	0.00391708	0.950096	0	0.541486	0.629308	NA	NA	-0.192944	-0.228574
4	89093470	G	A	chr4:89093470:G:A	2	0.437902	-0.203912	0.262861	0.437902	-0.203912	0.262861	0	0.00392144	0.950068	0	0.541536	0.629313	NA	NA	-0.192927	-0.228578
4	89101170	T	C	chr4:89101170:T:C	2	0.437965	-0.203837	0.2628	0.437965	-0.203837	0.2628	0	0.00386614	0.950421	0	0.541458	0.62958	NA	NA	-0.19293	-0.228318
4	89071114	T	C	chr4:89071114:T:C	2	0.438058	0.259122	0.334145	0.438058	0.259122	0.334145	0	0.362668	0.547028	0	0.326962	0.955312	NA	NA	0.397734	-0.0330079
4	89316922	G	A	chr4:89316922:G:A	2	0.438844	-0.192791	0.249037	0.438844	-0.192791	0.249037	0	0.00377624	0.951	0	0.534053	0.641792	NA	NA	-0.183131	-0.217035
4	89211989	G	A	chr4:89211989:G:A	2	0.442169	0.206682	0.268929	0.50198	0.288596	0.429856	56.9283	2.32171	0.12758	0.214753	0.799483	0.0914973	NA	NA	-0.0837287	0.784872
4	89077369	C	T	chr4:89077369:C:T	2	0.442265	-0.199689	0.259886	0.442265	-0.199689	0.259886	0	0.0116219	0.91415	0	0.559951	0.608591	NA	NA	-0.181277	-0.242321
4	89081117	G	A	chr4:89081117:G:A	2	0.442272	-0.199675	0.259871	0.442272	-0.199675	0.259871	0	0.0115477	0.914424	0	0.55982	0.608808	NA	NA	-0.181324	-0.242171
4	89005106	CTTCT	C	chr4:89005106:CTTCT:C	2	0.442414	-0.205268	0.267233	0.442414	-0.205268	0.267233	0	0.000288667	0.986444	0	0.512996	0.687	NA	NA	-0.208205	-0.198249
4	89096291	G	A	chr4:89096291:G:A	2	0.442594	-0.199762	0.260168	0.442594	-0.199762	0.260168	0	0.0117596	0.913645	0	0.560597	0.608315	NA	NA	-0.181209	-0.242665
4	90200749	G	A	chr4:90200749:G:A	2	0.442795	-0.154524	0.201339	0.442795	-0.154524	0.201339	0	0.529744	0.466715	0	0.831137	0.300201	NA	NA	-0.0523415	-0.364682
4	89094647	G	A	chr4:89094647:G:A	2	0.442936	-0.199649	0.260216	0.442936	-0.199649	0.260216	0	0.00905763	0.924179	0	0.55611	0.616206	NA	NA	-0.183354	-0.237287
4	89093987	CCAGTAGTCATT	C	chr4:89093987:CCAGTAGTCATT:C	2	0.443338	-0.199703	0.260516	0.443338	-0.199703	0.260516	0	0.0115705	0.91434	0	0.559826	0.610675	NA	NA	-0.18141	-0.24263
4	89128253	G	T	chr4:89128253:G:T	2	0.443359	-0.171069	0.223172	0.443359	-0.171069	0.223172	0	0.34591	0.556437	0	0.334652	0.958785	NA	NA	-0.26105	0.0203973
4	89084050	C	T	chr4:89084050:C:T	2	0.443492	-0.199144	0.259874	0.443492	-0.199144	0.259874	0	0.0108839	0.916911	0	0.559835	0.611411	NA	NA	-0.181326	-0.240396
4	89083643	C	T	chr4:89083643:C:T	2	0.443509	-0.199126	0.25986	0.443509	-0.199126	0.25986	0	0.010803	0.917219	0	0.559715	0.611642	NA	NA	-0.181374	-0.24022
4	89089211	C	T	chr4:89089211:C:T	2	0.444218	-0.198851	0.259905	0.444218	-0.198851	0.259905	0	0.0103219	0.919077	0	0.559489	0.61351	NA	NA	-0.181499	-0.239034
4	89081211	A	C	chr4:89081211:A:C	2	0.444233	-0.19883	0.259886	0.444233	-0.19883	0.259886	0	0.0104828	0.918451	0	0.559772	0.613085	NA	NA	-0.181347	-0.239328
4	89090976	C	A	chr4:89090976:C:A	2	0.444254	-0.198833	0.259903	0.444254	-0.198833	0.259903	0	0.010514	0.91833	0	0.55986	0.612995	NA	NA	-0.181322	-0.239391
4	88943847	G	A	chr4:88943847:G:A	2	0.444257	-0.201104	0.262873	0.444257	-0.201104	0.262873	0	0.0007472	0.978193	0	0.50227	0.712421	NA	NA	-0.205393	-0.189065
4	89091283	C	T	chr4:89091283:C:T	2	0.444333	-0.198802	0.259907	0.444333	-0.198802	0.259907	0	0.0105053	0.918363	0	0.559919	0.61307	NA	NA	-0.181298	-0.239344
4	89092354	C	A	chr4:89092354:C:A	2	0.444362	-0.198833	0.259965	0.444362	-0.198833	0.259965	0	0.0104319	0.918648	0	0.559792	0.613326	NA	NA	-0.181389	-0.239248
4	89131984	A	G	chr4:89131984:A:G	2	0.444374	-0.188065	0.245892	0.444374	-0.188065	0.245892	0	0.00396506	0.949791	0	0.505158	0.703512	NA	NA	-0.198682	-0.165484
4	89095664	C	T	chr4:89095664:C:T	2	0.444379	-0.198778	0.259902	0.444379	-0.198778	0.259902	0	0.0104419	0.918609	0	0.559865	0.613262	NA	NA	-0.181325	-0.239192
4	89715268	G	A	chr4:89715268:G:A	2	0.444626	0.262562	0.343486	0.444626	0.262562	0.343486	0	0.00527393	0.942107	0	0.506562	0.700044	NA	NA	0.280383	0.227646
4	89096023	G	A	chr4:89096023:G:A	2	0.444689	-0.198677	0.259947	0.444689	-0.198677	0.259947	0	0.0103402	0.919005	0	0.559943	0.613793	NA	NA	-0.18131	-0.238909
4	90304842	C	T	chr4:90304842:C:T	2	0.444733	-0.153513	0.200874	0.444733	-0.153513	0.200874	0	0.172585	0.677825	0	0.698244	0.436176	NA	NA	-0.0950742	-0.272678
4	90202263	T	C	chr4:90202263:T:C	2	0.445306	-0.153653	0.201311	0.445306	-0.153653	0.201311	0	0.535946	0.464118	0	0.835803	0.299693	NA	NA	-0.05087	-0.36497
4	90054964	A	T	chr4:90054964:A:T	2	0.446052	-0.159853	0.209777	0.446052	-0.159853	0.209777	0	0.872402	0.350291	0	0.938137	0.229003	NA	NA	-0.0200028	-0.434371
4	89007574	G	A	chr4:89007574:G:A	2	0.44632	-0.203466	0.267169	0.44632	-0.203466	0.267169	0	0.000672968	0.979304	0	0.513444	0.695107	NA	NA	-0.207951	-0.192755
4	89086371	G	A	chr4:89086371:G:A	2	0.446471	-0.197875	0.259914	0.446471	-0.197875	0.259914	0	0.0105946	0.918018	0	0.56211	0.614185	NA	NA	-0.180295	-0.238587
4	89005791	CT	C	chr4:89005791:CT:C	2	0.44653	-0.203374	0.26717	0.44653	-0.203374	0.26717	0	0.000657173	0.979548	0	0.513736	0.695069	NA	NA	-0.207805	-0.192788
4	89006551	C	T	chr4:89006551:C:T	2	0.446551	-0.203361	0.267166	0.446551	-0.203361	0.267166	0	0.000647707	0.979696	0	0.513825	0.694961	NA	NA	-0.20776	-0.192852
4	88985496	C	T	chr4:88985496:C:T	2	0.446738	-0.199287	0.261922	0.446738	-0.199287	0.261922	0	0.0534174	0.81722	0	0.597183	0.552383	NA	NA	-0.162257	-0.29825
4	89097405	G	A	chr4:89097405:G:A	2	0.44707	-0.197671	0.259988	0.44707	-0.197671	0.259988	0	0.00890713	0.924809	0	0.559444	0.619687	NA	NA	-0.181554	-0.235027
4	89125572	A	G	chr4:89125572:A:G	2	0.44748	-0.199831	0.263067	0.44748	-0.199831	0.263067	0	0.000227408	0.987968	0	0.521622	0.683179	NA	NA	-0.20247	-0.193867
4	89013788	A	G	chr4:89013788:A:G	2	0.448232	-0.202581	0.267128	0.448232	-0.202581	0.267128	0	0.000913195	0.975892	0	0.513692	0.699019	NA	NA	-0.207805	-0.190107
4	89357128	A	G	chr4:89357128:A:G	2	0.449027	-0.172971	0.228483	0.449027	-0.172971	0.228483	0	0.000805914	0.977352	0	0.508347	0.711842	NA	NA	-0.176919	-0.162315
4	90056645	C	A	chr4:90056645:C:A	2	0.4491	-0.15915	0.210261	0.4491	-0.15915	0.210261	0	0.859312	0.353931	0	0.936783	0.232428	NA	NA	-0.0204673	-0.433084
4	90050594	G	T	chr4:90050594:G:T	2	0.449479	-0.1585	0.209578	0.449479	-0.1585	0.209578	0	0.866524	0.351919	0	0.940378	0.231293	NA	NA	-0.0192584	-0.431839
4	89269664	T	C	chr4:89269664:T:C	2	0.450258	0.219259	0.290416	0.450258	0.219259	0.290416	0	0.00566493	0.940003	0	0.563891	0.622295	NA	NA	0.204072	0.250719
4	90303013	G	A	chr4:90303013:G:A	2	0.450616	-0.151983	0.201465	0.450616	-0.151983	0.201465	0	0.177859	0.67322	0	0.708098	0.436004	NA	NA	-0.0922212	-0.272779
4	89072141	A	G	chr4:89072141:A:G	2	0.45106	0.249264	0.330743	0.45106	0.249264	0.330743	0	0.315157	0.574532	0	0.347813	0.966889	NA	NA	0.375215	-0.0244569
4	89968230	C	T	chr4:89968230:C:T	2	0.455155	-0.160753	0.215242	0.490687	-0.204687	0.296985	42.8957	1.75118	0.185728	0.0786025	0.88062	0.130512	NA	NA	0.0395165	-0.565861
4	90196323	A	G	chr4:90196323:A:G	2	0.455765	-0.150478	0.201756	0.455765	-0.150478	0.201756	0	0.26269	0.608278	0	0.75701	0.395086	NA	NA	-0.0766889	-0.295391
4	89138283	G	T	chr4:89138283:G:T	2	0.457652	-0.153713	0.20696	0.457652	-0.153713	0.20696	0	0.0207669	0.885416	0	0.490703	0.754957	NA	NA	-0.174865	-0.11166
4	89200643	T	C	chr4:89200643:T:C	2	0.458542	0.1623	0.218954	0.458542	0.1623	0.218954	0	0.571951	0.449485	0	0.300584	0.82341	NA	NA	0.271525	-0.0887403
4	89434576	A	C	chr4:89434576:A:C	2	0.458582	0.15144	0.204321	0.51253	0.142359	0.217375	7.51749	1.08129	0.29841	0.00898053	0.244601	0.598833	NA	NA	0.275049	-0.213749
4	89126971	C	T	chr4:89126971:C:T	2	0.458872	-0.162124	0.218878	0.458872	-0.162124	0.218878	0	0.45263	0.501089	0	0.837285	0.327414	NA	NA	-0.0554971	-0.365491
4	88966130	G	A	chr4:88966130:G:A	2	0.459709	-0.149586	0.202327	0.459709	-0.149586	0.202327	0	0.129992	0.71844	0	0.681161	0.476104	NA	NA	-0.100317	-0.257593
4	89137705	A	G	chr4:89137705:A:G	2	0.459774	-0.186848	0.252765	0.459774	-0.186848	0.252765	0	0.120862	0.728102	0	0.421801	0.882049	NA	NA	-0.249881	-0.0643431
4	89716274	T	C	chr4:89716274:T:C	2	0.459931	0.257615	0.348618	0.459931	0.257615	0.348618	0	0.000960416	0.975277	0	0.556274	0.654055	NA	NA	0.25008	0.273106
4	89120408	G	A	chr4:89120408:G:A	2	0.460368	-0.194119	0.262949	0.460368	-0.194119	0.262949	0	0.000250825	0.987364	0	0.533362	0.691685	NA	NA	-0.196898	-0.187878
4	88933987	G	A	chr4:88933987:G:A	2	0.460445	-0.196203	0.265817	0.460445	-0.196203	0.265817	0	0.0414621	0.838649	0	0.45983	0.841548	NA	NA	-0.228159	-0.104525
4	88967942	C	G	chr4:88967942:C:G	2	0.460618	-0.149226	0.20225	0.460618	-0.149226	0.20225	0	0.127679	0.720851	0	0.681059	0.478125	NA	NA	-0.100353	-0.256089
4	89285241	G	A	chr4:89285241:G:A	2	0.461248	0.159495	0.216472	0.461248	0.159495	0.216472	0	0.00568851	0.939879	0	0.516097	0.721704	NA	NA	0.170754	0.135819
4	89009191	T	C	chr4:89009191:T:C	2	0.461804	-0.194257	0.263979	0.461804	-0.194257	0.263979	0	9.87061e-05	0.992073	0	0.531172	0.699045	NA	NA	-0.195925	-0.190134
4	89112879	G	A	chr4:89112879:G:A	2	0.462828	-0.192189	0.261767	0.462828	-0.192189	0.261767	0	9.02579e-05	0.99242	0	0.538338	0.688689	NA	NA	-0.193854	-0.188475
4	90594559	G	T	chr4:90594559:G:T	2	0.462851	0.162987	0.222005	0.462851	0.162987	0.222005	0	0.635005	0.425525	0	0.293965	0.787552	NA	NA	0.277627	-0.110016
4	89115482	A	G	chr4:89115482:A:G	2	0.464187	-0.192183	0.262557	0.464187	-0.192183	0.262557	0	3.5614e-05	0.995238	0	0.54077	0.687595	NA	NA	-0.193232	-0.189842
4	89104283	G	A	chr4:89104283:G:A	2	0.464676	-0.192076	0.262698	0.464676	-0.192076	0.262698	0	2.62329e-05	0.995913	0	0.541414	0.687587	NA	NA	-0.192976	-0.190064
4	90247250	T	G	chr4:90247250:T:G	2	0.465427	-0.162896	0.223163	0.51002	-0.329772	0.50056	75.685	4.1127	0.0425625	0.383624	0.648317	0.0351581	NA	NA	0.120039	-0.886806
4	90289385	T	A	chr4:90289385:T:A	2	0.465893	-0.150881	0.206919	0.465893	-0.150881	0.206919	0	0.113548	0.73614	0	0.673806	0.493878	NA	NA	-0.104564	-0.255845
4	90079183	C	T	chr4:90079183:C:T	2	0.466263	-0.143718	0.197259	0.466263	-0.143718	0.197259	0	0.821261	0.364812	0	0.940231	0.245898	NA	NA	-0.018078	-0.398066
4	89119155	A	G	chr4:89119155:A:G	2	0.468893	-0.190436	0.262931	0.468893	-0.190436	0.262931	0	0.00114341	0.973025	0	0.534378	0.708613	NA	NA	-0.196365	-0.177104
4	90194914	T	C	chr4:90194914:T:C	2	0.47015	-0.146566	0.202935	0.47015	-0.146566	0.202935	0	0.296577	0.586036	0	0.780427	0.389503	NA	NA	-0.0690878	-0.304207
4	90371049	A	G	chr4:90371049:A:G	2	0.472572	0.147523	0.205377	0.472572	0.147523	0.205377	0	0.383637	0.535663	0	0.807939	0.359253	NA	NA	0.0604906	0.333451
4	89156216	A	G	chr4:89156216:A:G	2	0.473242	-0.140112	0.195355	0.473242	-0.140112	0.195355	0	0.00778381	0.929697	0	0.575607	0.647717	NA	NA	-0.129254	-0.167471
4	89393622	T	C	chr4:89393622:T:C	2	0.473477	0.182737	0.254923	0.473477	0.182737	0.254923	0	0.161245	0.688013	0	0.690585	0.472278	NA	NA	0.119353	0.348056
4	88933880	C	T	chr4:88933880:C:T	2	0.473538	-0.184789	0.257821	0.473538	-0.184789	0.257821	0	0.985364	0.320878	0	0.961078	0.221181	NA	NA	-0.0150964	-0.570773
4	90074883	T	C	chr4:90074883:T:C	2	0.473591	-0.143691	0.200505	0.473591	-0.143691	0.200505	0	0.811761	0.3676	0	0.942481	0.250567	NA	NA	-0.0176405	-0.402591
4	90075041	A	G	chr4:90075041:A:G	2	0.473614	-0.143683	0.200503	0.473614	-0.143683	0.200503	0	0.811144	0.367782	0	0.942346	0.250691	NA	NA	-0.0176818	-0.402483
4	90081209	TC	T	chr4:90081209:TC:T	2	0.474009	-0.143694	0.200698	0.474009	-0.143694	0.200698	0	0.809708	0.368207	0	0.942246	0.251118	NA	NA	-0.0177277	-0.40261
4	89156280	A	T	chr4:89156280:A:T	2	0.47414	-0.139864	0.195406	0.47414	-0.139864	0.195406	0	0.00716276	0.932553	0	0.575178	0.650413	NA	NA	-0.129443	-0.166109
4	90083945	A	T	chr4:90083945:A:T	2	0.474314	-0.143445	0.200489	0.474314	-0.143445	0.200489	0	0.807797	0.368772	0	0.942247	0.25159	NA	NA	-0.017711	-0.401689
4	90076973	C	A	chr4:90076973:C:A	2	0.474546	-0.143364	0.200481	0.474546	-0.143364	0.200481	0	0.809432	0.368288	0	0.942944	0.251369	NA	NA	-0.0174966	-0.401835
4	90079892	G	A	chr4:90079892:G:A	2	0.474592	-0.143351	0.200484	0.474592	-0.143351	0.200484	0	0.809452	0.368282	0	0.943015	0.251382	NA	NA	-0.0174755	-0.40182
4	90083120	T	C	chr4:90083120:T:C	2	0.474788	-0.143294	0.200492	0.474788	-0.143294	0.200492	0	0.808105	0.368681	0	0.942833	0.251712	NA	NA	-0.0175315	-0.401586
4	89138160	T	A	chr4:89138160:T:A	2	0.476039	-0.179563	0.251951	0.476039	-0.179563	0.251951	0	0.115294	0.734196	0	0.437003	0.890142	NA	NA	-0.240701	-0.0598535
4	89382705	A	G	chr4:89382705:A:G	2	0.476684	0.175285	0.246309	0.481457	0.191937	0.272653	14.2045	1.16556	0.280315	0.0239933	0.994828	0.195996	NA	NA	0.00190583	0.583134
4	88953386	C	T	chr4:88953386:C:T	2	0.476984	-0.187404	0.263518	0.476984	-0.187404	0.263518	0	0.00371587	0.951393	0	0.562926	0.675878	NA	NA	-0.177768	-0.214183
4	89124495	G	T	chr4:89124495:G:T	2	0.477445	-0.152831	0.215129	0.477445	-0.152831	0.215129	0	0.211437	0.645644	0	0.39787	0.970423	NA	NA	-0.223194	-0.0137614
4	90072191	A	T	chr4:90072191:A:T	2	0.478557	-0.140991	0.198964	0.478557	-0.140991	0.198964	0	0.765877	0.381496	0	0.932764	0.261479	NA	NA	-0.0204179	-0.392444
4	90072737	G	A	chr4:90072737:G:A	2	0.478707	-0.140933	0.19895	0.478707	-0.140933	0.19895	0	0.765143	0.381724	0	0.932608	0.261689	NA	NA	-0.0204618	-0.392322
4	90079825	AATT	A	chr4:90079825:AATT:A	2	0.479012	-0.140829	0.198942	0.479012	-0.140829	0.198942	0	0.768912	0.380554	0	0.933924	0.261056	NA	NA	-0.0200609	-0.392814
4	90075038	C	T	chr4:90075038:C:T	2	0.479178	-0.140777	0.198943	0.479178	-0.140777	0.198943	0	0.765439	0.381632	0	0.93324	0.261811	NA	NA	-0.0202698	-0.392171
4	90204384	G	A	chr4:90204384:G:A	2	0.479993	-0.144159	0.2041	0.479993	-0.144159	0.2041	0	0.238966	0.624954	0	0.76754	0.419945	NA	NA	-0.0738172	-0.285677
4	90082961	C	T	chr4:90082961:C:T	2	0.479999	-0.140502	0.198925	0.479999	-0.140502	0.198925	0	0.764113	0.382044	0	0.933808	0.262394	NA	NA	-0.0200959	-0.391626
4	90297543	C	G	chr4:90297543:C:G	2	0.480179	0.14429	0.204373	0.480179	0.14429	0.204373	0	0.0255751	0.872942	0	0.625334	0.59306	NA	NA	0.121559	0.191284
4	90078484	T	G	chr4:90078484:T:G	2	0.48042	-0.140373	0.198934	0.48042	-0.140373	0.198934	0	0.763788	0.382146	0	0.934131	0.262625	NA	NA	-0.019998	-0.391477
4	90070222	C	T	chr4:90070222:C:T	2	0.480502	-0.140382	0.198983	0.480502	-0.140382	0.198983	0	0.766683	0.381245	0	0.934823	0.262083	NA	NA	-0.0197901	-0.392109
4	90069875	G	C	chr4:90069875:G:C	2	0.480721	-0.140316	0.19899	0.480721	-0.140316	0.19899	0	0.766636	0.38126	0	0.935056	0.262177	NA	NA	-0.01972	-0.392036
4	90313099	A	G	chr4:90313099:A:G	2	0.481318	0.14305	0.203143	0.481318	0.14305	0.203143	0	0.0296951	0.863184	0	0.632018	0.586252	NA	NA	0.118624	0.193219
4	89150416	C	T	chr4:89150416:C:T	2	0.482405	0.146313	0.208293	0.482405	0.146313	0.208293	0	0.0196748	0.888449	0	0.50406	0.796175	NA	NA	0.164876	0.100328
4	88951844	GC	G	chr4:88951844:GC:G	2	0.482874	-0.184949	0.263577	0.482874	-0.184949	0.263577	0	0.00182162	0.965956	0	0.562006	0.691055	NA	NA	-0.178204	-0.203712
4	90206202	T	G	chr4:90206202:T:G	2	0.483348	-0.142932	0.203918	0.483348	-0.142932	0.203918	0	0.242552	0.622369	0	0.772441	0.420032	NA	NA	-0.0721459	-0.285417
4	90196814	G	T	chr4:90196814:G:T	2	0.483358	-0.14293	0.20392	0.483358	-0.14293	0.20392	0	0.24252	0.622392	0	0.772497	0.420037	NA	NA	-0.0721331	-0.285377
4	90204912	C	T	chr4:90204912:C:T	2	0.483404	-0.142915	0.203919	0.483404	-0.142915	0.203919	0	0.242646	0.622301	0	0.772551	0.420014	NA	NA	-0.0721114	-0.285422
4	90205778	G	T	chr4:90205778:G:T	2	0.483444	-0.142899	0.203916	0.483444	-0.142899	0.203916	0	0.242626	0.622316	0	0.772572	0.420047	NA	NA	-0.0721025	-0.285403
4	90205443	C	T	chr4:90205443:C:T	2	0.483506	-0.142878	0.203915	0.483506	-0.142878	0.203915	0	0.242293	0.622555	0	0.772488	0.420239	NA	NA	-0.0721296	-0.285282
4	90204185	C	T	chr4:90204185:C:T	2	0.483543	-0.142867	0.203916	0.483543	-0.142867	0.203916	0	0.242326	0.622531	0	0.772535	0.420244	NA	NA	-0.0721143	-0.285283
4	90196325	C	T	chr4:90196325:C:T	2	0.483691	-0.142819	0.203917	0.483691	-0.142819	0.203917	0	0.242335	0.622524	0	0.772766	0.420297	NA	NA	-0.0720458	-0.285201
4	89135181	T	C	chr4:89135181:T:C	2	0.48399	-0.176325	0.25193	0.48399	-0.176325	0.25193	0	0.104957	0.74596	0	0.448551	0.886137	NA	NA	-0.234626	-0.062064
4	89397171	C	G	chr4:89397171:C:G	2	0.484145	0.17817	0.254656	0.484145	0.17817	0.254656	0	0.138256	0.710021	0	0.690668	0.493261	NA	NA	0.119319	0.330518
4	90216199	G	A	chr4:90216199:G:A	2	0.484197	-0.142657	0.203921	0.484197	-0.142657	0.203921	0	0.240824	0.623612	0	0.772494	0.421319	NA	NA	-0.0721276	-0.284646
4	89394317	G	T	chr4:89394317:G:T	2	0.48435	0.178089	0.25466	0.48435	0.178089	0.25466	0	0.137875	0.710403	0	0.690667	0.493649	NA	NA	0.11932	0.330233
4	90204157	C	T	chr4:90204157:C:T	2	0.484629	-0.142515	0.20392	0.484629	-0.142515	0.20392	0	0.241729	0.62296	0	0.773351	0.421109	NA	NA	-0.0718494	-0.284761
4	89941524	C	T	chr4:89941524:C:T	2	0.486434	-0.137608	0.197715	0.486434	-0.137608	0.197715	0	0.604805	0.436751	0	0.315321	0.776007	NA	NA	-0.23501	0.105125
4	89510267	C	T	chr4:89510267:C:T	2	0.486447	0.149745	0.21516	0.486447	0.149745	0.21516	0	0.505493	0.477097	0	0.330666	0.834638	NA	NA	0.250994	-0.0813807
4	89104701	AAG	A	chr4:89104701:AAG:A	2	0.486618	-0.182802	0.26276	0.486618	-0.182802	0.26276	0	0.00336561	0.953738	0	0.541364	0.735252	NA	NA	-0.192983	-0.159978
4	89133932	G	A	chr4:89133932:G:A	2	0.486719	-0.176024	0.253077	0.486719	-0.176024	0.253077	0	0.104343	0.746679	0	0.451287	0.885609	NA	NA	-0.234818	-0.0623563
4	89154233	T	C	chr4:89154233:T:C	2	0.486759	-0.135168	0.194354	0.486759	-0.135168	0.194354	0	0.0123897	0.911371	0	0.596966	0.64174	NA	NA	-0.121517	-0.169452
4	89106381	T	C	chr4:89106381:T:C	2	0.487194	-0.182556	0.262755	0.487194	-0.182556	0.262755	0	0.00349157	0.952881	0	0.541477	0.736308	NA	NA	-0.192926	-0.15931
4	89108358	T	A	chr4:89108358:T:A	2	0.487241	-0.182538	0.262757	0.487241	-0.182538	0.262757	0	0.00349752	0.952841	0	0.541498	0.736371	NA	NA	-0.192917	-0.159272
4	89108088	T	A	chr4:89108088:T:A	2	0.487256	-0.18254	0.262769	0.487256	-0.18254	0.262769	0	0.00346282	0.953075	0	0.541613	0.736211	NA	NA	-0.192867	-0.159387
4	89104656	G	A	chr4:89104656:G:A	2	0.487261	-0.182533	0.262762	0.487261	-0.182533	0.262762	0	0.0035323	0.952607	0	0.541404	0.736577	NA	NA	-0.192963	-0.15915
4	89110697	G	A	chr4:89110697:G:A	2	0.487345	-0.182409	0.262633	0.487345	-0.182409	0.262633	0	0.00375283	0.951152	0	0.540918	0.737547	NA	NA	-0.193166	-0.158345
4	89108507	GC	G	chr4:89108507:GC:G	2	0.487408	-0.182481	0.262775	0.487408	-0.182481	0.262775	0	0.00356353	0.952398	0	0.541428	0.736859	NA	NA	-0.192956	-0.158991
4	89391792	T	G	chr4:89391792:T:G	2	0.487514	0.175494	0.252776	0.487514	0.175494	0.252776	0	0.131186	0.717205	0	0.695947	0.497404	NA	NA	0.117142	0.319143
4	89716165	T	TAATAA	chr4:89716165:T:TAATAA	2	0.487905	0.242408	0.349469	0.487905	0.242408	0.349469	0	0.000766435	0.977914	0	0.58013	0.674933	NA	NA	0.235663	0.256286
4	90297302	A	G	chr4:90297302:A:G	2	0.491494	0.14087	0.204772	0.491494	0.14087	0.204772	0	0.0415367	0.838505	0	0.654196	0.575151	NA	NA	0.111793	0.20077
4	89272576	T	C	chr4:89272576:T:C	2	0.49178	0.198757	0.28911	0.49178	0.198757	0.28911	0	0.000523978	0.981738	0	0.563601	0.708634	NA	NA	0.203359	0.18924
4	88948991	C	T	chr4:88948991:C:T	2	0.491842	-0.181229	0.263651	0.491842	-0.181229	0.263651	0	0.000357153	0.984922	0	0.561907	0.711848	NA	NA	-0.178245	-0.189549
4	89566577	AT	A	chr4:89566577:AT:A	2	0.494277	-0.145099	0.212282	0.498984	-0.173167	0.256129	25.0057	1.33343	0.248195	0.0363522	0.961224	0.179922	NA	NA	0.0122641	-0.52695
4	90209583	G	A	chr4:90209583:G:A	2	0.49466	-0.138446	0.202727	0.49466	-0.138446	0.202727	0	0.329856	0.565744	0	0.818053	0.388603	NA	NA	-0.0569308	-0.304753
4	88928353	TTAGTC	T	chr4:88928353:TTAGTC:T	2	0.494962	-0.176225	0.258229	0.494962	-0.176225	0.258229	0	0.90465	0.341538	0	0.962516	0.242128	NA	NA	-0.0145296	-0.549297
4	89442095	C	A	chr4:89442095:C:A	2	0.495965	0.147609	0.216801	0.495965	0.147609	0.216801	0	0.629794	0.427431	0	0.31608	0.766407	NA	NA	0.258773	-0.118681
4	90219228	T	C	chr4:90219228:T:C	2	0.497233	-0.1376	0.202696	0.497233	-0.1376	0.202696	0	0.332721	0.564061	0	0.821727	0.38877	NA	NA	-0.0557514	-0.304616
4	90219433	C	A	chr4:90219433:C:A	2	0.497483	-0.137522	0.202699	0.497483	-0.137522	0.202699	0	0.333011	0.563891	0	0.822089	0.388781	NA	NA	-0.055637	-0.304614
4	90217265	C	T	chr4:90217265:C:T	2	0.497531	-0.137501	0.202691	0.497531	-0.137501	0.202691	0	0.334727	0.562889	0	0.822785	0.388138	NA	NA	-0.0554126	-0.305025
4	90214592	T	C	chr4:90214592:T:C	2	0.497635	-0.137473	0.202699	0.497635	-0.137473	0.202699	0	0.333337	0.563701	0	0.822359	0.388731	NA	NA	-0.0555506	-0.304652
4	90203444	A	G	chr4:90203444:A:G	2	0.497735	-0.137434	0.202687	0.497735	-0.137434	0.202687	0	0.334238	0.563174	0	0.822827	0.388426	NA	NA	-0.0553996	-0.304818
4	90216610	G	T	chr4:90216610:G:T	2	0.49797	-0.137361	0.202691	0.49797	-0.137361	0.202691	0	0.333408	0.563659	0	0.822726	0.38887	NA	NA	-0.0554318	-0.304549
4	90216290	A	C	chr4:90216290:A:C	2	0.498077	-0.137328	0.202693	0.498077	-0.137328	0.202693	0	0.333124	0.563825	0	0.822713	0.389036	NA	NA	-0.0554359	-0.304453
4	90217424	T	A	chr4:90217424:T:A	2	0.498082	-0.137324	0.202689	0.498082	-0.137324	0.202689	0	0.333059	0.563863	0	0.822702	0.389062	NA	NA	-0.0554388	-0.304424
4	89144043	T	A	chr4:89144043:T:A	2	0.498337	-0.131366	0.194011	0.498337	-0.131366	0.194011	0	0.0143632	0.904605	0	0.610781	0.643806	NA	NA	-0.116714	-0.168264
4	90218168	A	G	chr4:90218168:A:G	2	0.498367	-0.137232	0.202688	0.498367	-0.137232	0.202688	0	0.33585	0.562235	0	0.824061	0.388117	NA	NA	-0.0550063	-0.305032
4	90208196	A	T	chr4:90208196:A:T	2	0.498371	-0.137253	0.20272	0.498371	-0.137253	0.20272	0	0.328816	0.566357	0	0.821222	0.390895	NA	NA	-0.0559109	-0.303377
4	90332805	G	C	chr4:90332805:G:C	2	0.498406	0.139211	0.20563	0.498406	0.139211	0.20563	0	0.183774	0.66815	0	0.750433	0.462045	NA	NA	0.0791449	0.268578
4	89112089	C	A	chr4:89112089:C:A	2	0.498583	0.225173	0.332742	0.498583	0.225173	0.332742	0	0.369275	0.5434	0	0.36703	0.907395	NA	NA	0.364532	-0.0682068
4	89158576	TTAGA	T	chr4:89158576:TTAGA:T	2	0.499756	0.197101	0.292057	0.525323	0.2489	0.391869	40.3254	1.67576	0.195489	0.128587	0.83737	0.148355	NA	NA	-0.0737423	0.724849
4	90334823	T	A	chr4:90334823:T:A	2	0.499842	0.138451	0.205192	0.499842	0.138451	0.205192	0	0.181991	0.669668	0	0.75132	0.463747	NA	NA	0.0787211	0.266737
4	90336367	C	T	chr4:90336367:C:T	2	0.499854	0.138444	0.205188	0.499854	0.138444	0.205188	0	0.181684	0.66993	0	0.751225	0.463918	NA	NA	0.0787549	0.266596
4	89141258	A	G	chr4:89141258:A:G	2	0.499895	-0.130218	0.193014	0.499895	-0.130218	0.193014	0	0.015913	0.899616	0	0.61386	0.641735	NA	NA	-0.114951	-0.169049
4	90335857	G	A	chr4:90335857:G:A	2	0.499973	0.138405	0.205187	0.499973	0.138405	0.205187	0	0.182201	0.669489	0	0.751551	0.463695	NA	NA	0.0786429	0.266763
4	89309344	C	T	chr4:89309344:C:T	2	0.500158	-0.13818	0.204942	0.525168	-0.214436	0.337482	57.8296	2.37133	0.123582	0.135306	0.770005	0.097837	NA	NA	0.0719894	-0.612076
4	89115698	C	G	chr4:89115698:C:G	2	0.500471	0.224109	0.332629	0.500471	0.224109	0.332629	0	0.365971	0.545209	0	0.369166	0.907715	NA	NA	0.362745	-0.0679639
4	89385158	A	G	chr4:89385158:A:G	2	0.500549	0.170196	0.252657	0.500549	0.170196	0.252657	0	0.111213	0.738767	0	0.697689	0.519897	NA	NA	0.116425	0.302225
4	90220566	A	G	chr4:90220566:A:G	2	0.500976	-0.136345	0.202607	0.500976	-0.136345	0.202607	0	0.337727	0.561144	0	0.827117	0.388734	NA	NA	-0.0539977	-0.304699
4	89102397	A	G	chr4:89102397:A:G	2	0.501004	0.22391	0.332748	0.501004	0.22391	0.332748	0	0.386875	0.533947	0	0.364385	0.896379	NA	NA	0.366565	-0.0763606
4	89388728	A	C	chr4:89388728:A:C	2	0.501292	0.169907	0.252666	0.501292	0.169907	0.252666	0	0.109824	0.740345	0	0.697561	0.521462	NA	NA	0.116477	0.301128
4	89102796	A	T	chr4:89102796:A:T	2	0.501587	0.223558	0.332678	0.501587	0.223558	0.332678	0	0.387596	0.533566	0	0.364592	0.895776	NA	NA	0.366396	-0.0767627
4	89392222	A	G	chr4:89392222:A:G	2	0.501666	0.16977	0.252683	0.501666	0.16977	0.252683	0	0.109518	0.740694	0	0.69769	0.521948	NA	NA	0.116424	0.300849
4	89392521	A	C	chr4:89392521:A:C	2	0.501773	0.16973	0.252687	0.501773	0.16973	0.252687	0	0.109612	0.740587	0	0.697846	0.521932	NA	NA	0.116362	0.300871
4	89389478	G	A	chr4:89389478:G:A	2	0.501815	0.169701	0.252668	0.501815	0.169701	0.252668	0	0.110075	0.740059	0	0.698223	0.521542	NA	NA	0.11621	0.301074
4	89106269	A	G	chr4:89106269:A:G	2	0.502213	0.223183	0.332606	0.502213	0.223183	0.332606	0	0.386844	0.533963	0	0.365204	0.895708	NA	NA	0.365842	-0.0768001
4	89107365	A	G	chr4:89107365:A:G	2	0.502213	0.223183	0.332606	0.502213	0.223183	0.332606	0	0.386844	0.533963	0	0.365204	0.895708	NA	NA	0.365842	-0.0768001
4	89110897	T	C	chr4:89110897:T:C	2	0.503094	0.222712	0.33259	0.503094	0.222712	0.33259	0	0.376841	0.539299	0	0.368261	0.900227	NA	NA	0.363452	-0.0734708
4	88994833	C	A	chr4:88994833:C:A	2	0.503645	-0.190449	0.284777	0.503645	-0.190449	0.284777	0	0.0621595	0.803115	0	0.654229	0.57842	NA	NA	-0.148317	-0.310097
4	88963416	GCCT	G	chr4:88963416:GCCT:G	2	0.505423	-0.174686	0.262298	0.505423	-0.174686	0.262298	0	0.0183837	0.892148	0	0.618802	0.643371	NA	NA	-0.15295	-0.232876
4	89002287	G	C	chr4:89002287:G:C	2	0.507084	-0.143235	0.215915	0.507084	-0.143235	0.215915	0	0.539795	0.462518	0	0.336447	0.813014	NA	NA	-0.25062	0.0911077
4	89388161	T	C	chr4:89388161:T:C	2	0.508745	0.166754	0.252355	0.508745	0.166754	0.252355	0	0.102964	0.748302	0	0.700321	0.531526	NA	NA	0.115165	0.293855
4	90118632	C	T	chr4:90118632:C:T	2	0.509301	-0.130431	0.197644	0.509301	-0.130431	0.197644	0	0.451383	0.501679	0	0.867438	0.354012	NA	NA	-0.0399236	-0.32525
4	89574795	A	G	chr4:89574795:A:G	2	0.511744	-0.136679	0.208313	0.511744	-0.136679	0.208313	0	0.940669	0.332106	0	0.998153	0.241612	NA	NA	-0.000581283	-0.436608
4	89268162	A	T	chr4:89268162:A:T	2	0.513845	0.193089	0.295757	0.513845	0.193089	0.295757	0	0.059462	0.807348	0	0.498447	0.868405	NA	NA	0.242164	0.0871034
4	89797844	C	T	chr4:89797844:C:T	2	0.515366	-0.191085	0.293749	0.515366	-0.191085	0.293749	0	0.314752	0.574779	0	0.395136	0.90307	NA	NA	-0.296584	0.0663529
4	88996007	A	T	chr4:88996007:A:T	2	0.515959	-0.131294	0.202118	0.515959	-0.131294	0.202118	0	0.0603121	0.806003	0	0.684792	0.573117	NA	NA	-0.0984138	-0.206229
4	88979600	T	C	chr4:88979600:T:C	2	0.519846	-0.129909	0.201854	0.519846	-0.129909	0.201854	0	0.0485918	0.825532	0	0.680756	0.587977	NA	NA	-0.100033	-0.196178
4	89121634	A	C	chr4:89121634:A:C	2	0.520455	-0.136282	0.212065	0.520455	-0.136282	0.212065	0	0.806905	0.369037	0	0.949527	0.270169	NA	NA	-0.0158806	-0.437672
4	90118051	G	A	chr4:90118051:G:A	2	0.521127	0.205461	0.320227	0.521127	0.205461	0.320227	0	0.114529	0.735046	0	0.470132	0.946356	NA	NA	0.276193	0.0394205
4	88991277	G	A	chr4:88991277:G:A	2	0.521809	0.204527	0.319294	0.596406	0.185056	0.349442	12.3927	1.14146	0.285345	0.0349613	0.264594	0.579396	NA	NA	0.422985	-0.328163
4	88935126	C	T	chr4:88935126:C:T	2	0.521881	-0.164898	0.257473	0.521881	-0.164898	0.257473	0	0.768184	0.380779	0	0.961799	0.278159	NA	NA	-0.0148104	-0.504198
4	88935261	C	T	chr4:88935261:C:T	2	0.521884	-0.164908	0.25749	0.521884	-0.164908	0.25749	0	0.770091	0.380189	0	0.962269	0.277759	NA	NA	-0.0146288	-0.504661
4	88971756	C	T	chr4:88971756:C:T	2	0.524171	0.20366	0.319753	0.524171	0.20366	0.319753	0	0.876433	0.349181	0	0.300264	0.647483	NA	NA	0.390368	-0.276277
4	88930539	C	T	chr4:88930539:C:T	2	0.52423	-0.164168	0.257785	0.52423	-0.164168	0.257785	0	0.769281	0.38044	0	0.962641	0.278857	NA	NA	-0.014481	-0.505689
4	88972026	G	A	chr4:88972026:G:A	2	0.524716	0.203461	0.319861	0.524716	0.203461	0.319861	0	0.874883	0.349607	0	0.300758	0.647815	NA	NA	0.390149	-0.276005
4	89022003	A	G	chr4:89022003:A:G	2	0.524801	0.207856	0.326837	0.524801	0.207856	0.326837	0	0.608789	0.435244	0	0.335822	0.76813	NA	NA	0.378485	-0.173277
4	88984680	T	C	chr4:88984680:T:C	2	0.525668	-0.128136	0.201906	0.525668	-0.128136	0.201906	0	0.0463363	0.829566	0	0.684197	0.594315	NA	NA	-0.0989366	-0.192827
4	90337976	G	A	chr4:90337976:G:A	2	0.526694	0.129751	0.204959	0.526694	0.129751	0.204959	0	0.0149663	0.902632	0	0.650353	0.646551	NA	NA	0.112586	0.166378
4	89215460	C	A	chr4:89215460:C:A	2	0.529224	-0.205309	0.326305	0.529224	-0.205309	0.326305	0	0.315308	0.574441	0	0.824967	0.415757	NA	NA	-0.0860958	-0.486927
4	89124505	G	A	chr4:89124505:G:A	2	0.529612	0.12557	0.199762	0.529612	0.12557	0.199762	0	0.447244	0.503647	0	0.3717	0.833103	NA	NA	0.213994	-0.0762668
4	88986429	C	T	chr4:88986429:C:T	2	0.529657	0.20073	0.319365	0.622532	0.176037	0.357605	15.4133	1.18222	0.276905	0.0450827	0.264646	0.563909	NA	NA	0.422943	-0.341899
4	89578241	G	T	chr4:89578241:G:T	2	0.529783	-0.155725	0.247836	0.529783	-0.155725	0.247836	0	0.0941956	0.75891	0	0.491256	0.901783	NA	NA	-0.211391	-0.0517886
4	88989550	C	T	chr4:88989550:C:T	2	0.530587	0.200309	0.319415	0.624645	0.175258	0.358198	15.6046	1.1849	0.276361	0.0457719	0.264908	0.562588	NA	NA	0.42274	-0.343188
4	88991432	C	T	chr4:88991432:C:T	2	0.530627	0.200197	0.319268	0.591299	0.184485	0.343577	10.1258	1.11267	0.291503	0.0278443	0.272697	0.582177	NA	NA	0.415833	-0.325766
4	89389954	A	G	chr4:89389954:A:G	2	0.530906	0.156948	0.250466	0.530906	0.156948	0.250466	0	0.0737305	0.785981	0	0.707574	0.568217	NA	NA	0.112352	0.260665
4	89150413	G	A	chr4:89150413:G:A	2	0.531863	0.181736	0.290702	0.531863	0.181736	0.290702	0	0.582437	0.445359	0	0.952299	0.324758	NA	NA	0.0214535	0.48882
4	89389542	G	A	chr4:89389542:G:A	2	0.532958	0.155982	0.250172	0.532958	0.155982	0.250172	0	0.0750352	0.784142	0	0.710168	0.568217	NA	NA	0.111121	0.260665
4	90237414	G	C	chr4:90237414:G:C	2	0.534797	0.171697	0.276618	0.571653	0.330067	0.583551	74.3343	3.89625	0.048394	0.510708	0.547813	0.0477072	NA	NA	-0.201359	0.970855
4	89568308	G	A	chr4:89568308:G:A	2	0.535316	-0.132053	0.213018	0.535316	-0.132053	0.213018	0	0.931167	0.33456	0	0.994385	0.251418	NA	NA	0.00178892	-0.44775
4	88995909	C	T	chr4:88995909:C:T	2	0.53537	-0.125169	0.201941	0.53537	-0.125169	0.201941	0	0.0692222	0.792473	0	0.710022	0.574534	NA	NA	-0.090026	-0.205495
4	88971821	T	C	chr4:88971821:T:C	2	0.53547	-0.125546	0.2026	0.53547	-0.125546	0.2026	0	0.176369	0.674512	0	0.783048	0.486367	NA	NA	-0.0675227	-0.250312
4	90337621	CT	C	chr4:90337621:CT:C	2	0.536791	0.127102	0.205776	0.536791	0.127102	0.205776	0	0.44584	0.504317	0	0.890692	0.368572	NA	NA	0.0341437	0.330188
4	90243723	G	A	chr4:90243723:G:A	2	0.537048	0.170742	0.276603	0.572729	0.329529	0.584234	74.3909	3.90486	0.0481466	0.512282	0.5453	0.0477122	NA	NA	-0.202594	0.970978
4	89560470	C	G	chr4:89560470:C:G	2	0.546278	-0.128298	0.212644	0.546278	-0.128298	0.212644	0	0.888686	0.345834	0	0.993884	0.263046	NA	NA	0.00194374	-0.436834
4	88935620	A	G	chr4:88935620:A:G	2	0.546493	-0.153531	0.254602	0.546493	-0.153531	0.254602	0	0.814787	0.366709	0	0.991776	0.277698	NA	NA	-0.00313618	-0.504716
4	88936001	A	G	chr4:88936001:A:G	2	0.547052	-0.153313	0.254595	0.547052	-0.153313	0.254595	0	0.813501	0.367087	0	0.99205	0.278166	NA	NA	-0.00303179	-0.504189
4	89223376	A	G	chr4:89223376:A:G	2	0.547726	-0.195112	0.324554	0.547726	-0.195112	0.324554	0	0.324501	0.568915	0	0.846651	0.420647	NA	NA	-0.0748728	-0.479389
4	89136832	A	G	chr4:89136832:A:G	2	0.548098	-0.151287	0.251888	0.548098	-0.151287	0.251888	0	0.0736302	0.786123	0	0.517984	0.897917	NA	NA	-0.200108	-0.0555975
4	89210442	G	A	chr4:89210442:G:A	2	0.549486	0.12514	0.20908	0.549486	0.12514	0.20908	0	0.104714	0.746244	0	0.497612	0.95686	NA	NA	0.169007	0.0207897
4	90512379	A	AT	chr4:90512379:A:AT	2	0.550093	0.198882	0.332789	0.550093	0.198882	0.332789	0	0.00156056	0.968489	0	0.603101	0.766265	NA	NA	0.207596	0.179049
4	89134808	G	T	chr4:89134808:G:T	2	0.550523	-0.150351	0.251854	0.550523	-0.150351	0.251854	0	0.0764386	0.782183	0	0.517984	0.902804	NA	NA	-0.200106	-0.0529025
4	88924599	C	A	chr4:88924599:C:A	2	0.551673	-0.153707	0.258221	0.551673	-0.153707	0.258221	0	0.685818	0.407591	0	0.969276	0.308133	NA	NA	-0.0119331	-0.476255
4	89136663	A	G	chr4:89136663:A:G	2	0.551903	-0.149399	0.251128	0.551903	-0.149399	0.251128	0	0.0780363	0.779976	0	0.518034	0.90531	NA	NA	-0.199588	-0.0513417
4	88928164	T	A	chr4:88928164:T:A	2	0.551949	-0.151591	0.254842	0.551949	-0.151591	0.254842	0	0.804669	0.369701	0	0.993112	0.281791	NA	NA	-0.00262594	-0.502404
4	88928621	T	C	chr4:88928621:T:C	2	0.552029	-0.151604	0.254915	0.552029	-0.151604	0.254915	0	0.803244	0.370125	0	0.992845	0.282118	NA	NA	-0.00272863	-0.502208
4	89552389	A	G	chr4:89552389:A:G	2	0.552532	-0.12283	0.206794	0.551629	-0.1308	0.219713	8.80992	1.09661	0.295011	0.0097049	0.931381	0.229816	NA	NA	0.0213941	-0.447986
4	90334025	G	A	chr4:90334025:G:A	2	0.552592	0.121704	0.20493	0.552592	0.121704	0.20493	0	0.0228613	0.879818	0	0.685676	0.6454	NA	NA	0.100501	0.166985
4	89205180	A	G	chr4:89205180:A:G	2	0.553117	0.184546	0.311157	0.553117	0.184546	0.311157	0	0.243556	0.621649	0	0.799786	0.466189	NA	NA	0.0921112	0.439653
4	88930924	T	A	chr4:88930924:T:A	2	0.55408	-0.150729	0.254758	0.55408	-0.150729	0.254758	0	0.793942	0.372911	0	0.993123	0.284824	NA	NA	-0.00262191	-0.498639
4	89247674	T	C	chr4:89247674:T:C	2	0.555151	0.124767	0.211448	0.594459	0.118352	0.222305	7.57308	1.08194	0.298265	0.00841365	0.282311	0.600545	NA	NA	0.275745	-0.195635
4	89161913	G	T	chr4:89161913:G:T	2	0.557005	0.148522	0.252892	0.788597	0.0903524	0.336968	34.1424	1.51843	0.217858	0.0861325	0.256938	0.447034	NA	NA	0.333306	-0.37701
4	90232106	G	T	chr4:90232106:G:T	2	0.559317	-0.122637	0.210047	0.559317	-0.122637	0.210047	0	0.312382	0.576222	0	0.856091	0.430905	NA	NA	-0.0455675	-0.301465
4	90484448	T	C	chr4:90484448:T:C	2	0.560237	0.181515	0.311619	0.560237	0.181515	0.311619	0	0.00961844	0.921874	0	0.606963	0.771563	NA	NA	0.206261	0.143771
4	90154002	A	T	chr4:90154002:A:T	2	0.563686	-0.125498	0.21736	0.563686	-0.125498	0.21736	0	0.649071	0.420445	0	0.975282	0.321835	NA	NA	-0.00810802	-0.386726
4	88979369	G	T	chr4:88979369:G:T	2	0.564215	0.185161	0.32113	0.668553	0.156494	0.365524	17.5385	1.21269	0.270801	0.0532383	0.280579	0.537142	NA	NA	0.41129	-0.367877
4	89158941	G	A	chr4:89158941:G:A	2	0.564229	0.198636	0.344512	0.564229	0.198636	0.344512	0	0.00046649	0.982768	0	0.627532	0.754876	NA	NA	0.203828	0.187972
4	89155706	A	T	chr4:89155706:A:T	2	0.564239	0.198518	0.344316	0.564239	0.198518	0.344316	0	0.000628945	0.979992	0	0.626268	0.756817	NA	NA	0.204551	0.186159
4	89245627	C	A	chr4:89245627:C:A	2	0.564347	-0.118258	0.205168	0.563599	-0.134247	0.23246	18.2524	1.22328	0.268718	0.0215984	0.880558	0.215673	NA	NA	0.0373836	-0.449097
4	89150957	C	G	chr4:89150957:C:G	2	0.564372	0.198411	0.344249	0.564372	0.198411	0.344249	0	0.00048963	0.982346	0	0.62761	0.755016	NA	NA	0.203735	0.187512
4	89150546	C	T	chr4:89150546:C:T	2	0.56474	0.198218	0.344239	0.56474	0.198218	0.344239	0	0.000525767	0.981706	0	0.62761	0.755738	NA	NA	0.203735	0.186925
4	89150417	G	A	chr4:89150417:G:A	2	0.564764	0.198212	0.34425	0.564764	0.198212	0.34425	0	0.000528378	0.981661	0	0.627611	0.755782	NA	NA	0.203743	0.186891
4	88970967	G	A	chr4:88970967:G:A	2	0.565242	-0.116589	0.202738	0.565242	-0.116589	0.202738	0	0.126248	0.722354	0	0.782514	0.537199	NA	NA	-0.0676558	-0.222634
4	89290767	T	C	chr4:89290767:T:C	2	0.565706	0.122413	0.213119	0.565706	0.122413	0.213119	0	0.00662417	0.935133	0	0.602926	0.797344	NA	NA	0.134262	0.097021
4	89145389	T	C	chr4:89145389:T:C	2	0.566022	0.197565	0.344237	0.566022	0.197565	0.344237	0	0.000578286	0.980815	0	0.628266	0.757246	NA	NA	0.203351	0.185722
4	89145846	G	A	chr4:89145846:G:A	2	0.566337	0.197439	0.344297	0.566337	0.197439	0.344297	0	0.000622039	0.980102	0	0.628123	0.758091	NA	NA	0.203438	0.185148
4	89148813	C	T	chr4:89148813:C:T	2	0.566941	0.196727	0.343591	0.566941	0.196727	0.343591	0	0.000754155	0.978091	0	0.627362	0.760488	NA	NA	0.203303	0.183188
4	89246223	G	T	chr4:89246223:G:T	2	0.567012	-0.117447	0.205163	0.565953	-0.134007	0.233452	18.8407	1.23215	0.26699	0.0224537	0.876169	0.215278	NA	NA	0.0387686	-0.449445
4	89246225	A	T	chr4:89246225:A:T	2	0.56713	-0.11741	0.20516	0.566057	-0.13399	0.233486	18.8626	1.23248	0.266926	0.0224852	0.87599	0.215269	NA	NA	0.0388244	-0.449448
4	89218406	T	C	chr4:89218406:T:C	2	0.56949	-0.185962	0.326935	0.56949	-0.185962	0.326935	0	0.35795	0.549647	0	0.88157	0.41681	NA	NA	-0.0581788	-0.485375
4	89312963	T	C	chr4:89312963:T:C	2	0.569498	-0.192745	0.338869	0.757985	-0.135646	0.440226	35.7911	1.55742	0.212044	0.146237	0.238937	0.482111	NA	NA	-0.485198	0.418776
4	89126629	T	C	chr4:89126629:T:C	2	0.569731	-0.121207	0.213224	0.569731	-0.121207	0.213224	0	2.61851e-05	0.995917	0	0.641236	0.744711	NA	NA	-0.121984	-0.119675
4	89214882	C	T	chr4:89214882:C:T	2	0.570225	-0.185777	0.327233	0.570225	-0.185777	0.327233	0	0.348617	0.554897	0	0.878802	0.420947	NA	NA	-0.0595977	-0.48163
4	89218053	C	A	chr4:89218053:C:A	2	0.570671	-0.185483	0.327094	0.570671	-0.185483	0.327094	0	0.349921	0.554158	0	0.88003	0.420578	NA	NA	-0.0589834	-0.481438
4	89218277	G	C	chr4:89218277:G:C	2	0.571151	-0.18515	0.326913	0.571151	-0.18515	0.326913	0	0.352891	0.552481	0	0.881391	0.419616	NA	NA	-0.0582655	-0.482383
4	90480343	C	T	chr4:90480343:C:T	2	0.572728	0.175399	0.31097	0.572728	0.175399	0.31097	0	0.0115888	0.914272	0	0.612784	0.786183	NA	NA	0.202504	0.134054
4	89263556	T	C	chr4:89263556:T:C	2	0.573249	0.124258	0.2206	0.573249	0.124258	0.2206	0	0.117997	0.731217	0	0.511395	0.949178	NA	NA	0.181196	0.0234073
4	88966643	A	G	chr4:88966643:A:G	2	0.574328	0.178286	0.31741	0.58053	0.176736	0.31982	1.06807	1.0108	0.314712	0.00262539	0.309396	0.588281	NA	NA	0.383718	-0.317435
4	90595539	C	T	chr4:90595539:C:T	2	0.57594	0.145645	0.260395	0.57594	0.145645	0.260395	0	0.0821616	0.774389	0	0.533674	0.930465	NA	NA	0.198131	0.0395018
4	89213885	A	G	chr4:89213885:A:G	2	0.576546	-0.182501	0.326807	0.576546	-0.182501	0.326807	0	0.359837	0.548597	0	0.888546	0.419381	NA	NA	-0.054676	-0.483159
4	88924657	G	A	chr4:88924657:G:A	2	0.577854	-0.142054	0.255254	0.577854	-0.142054	0.255254	0	0.729369	0.393088	0	0.999747	0.308034	NA	NA	9.68011e-05	-0.476358
4	88966469	C	T	chr4:88966469:C:T	2	0.578519	-0.109643	0.197359	0.578519	-0.109643	0.197359	0	0.498797	0.480029	0	0.396199	0.76725	NA	NA	-0.198714	0.108479
4	89519765	C	A	chr4:89519765:C:A	2	0.578939	-0.115647	0.208397	0.578939	-0.115647	0.208397	0	0.246353	0.619655	0	0.849776	0.471512	NA	NA	-0.0473082	-0.272205
4	88981246	A	G	chr4:88981246:A:G	2	0.580726	-0.111418	0.201726	0.580726	-0.111418	0.201726	0	0.0523633	0.819001	0	0.740348	0.618767	NA	NA	-0.0804781	-0.180288
4	88982973	T	C	chr4:88982973:T:C	2	0.581416	-0.111211	0.201719	0.581416	-0.111211	0.201719	0	0.0526442	0.818524	0	0.74124	0.618801	NA	NA	-0.0801889	-0.180262
4	90595271	C	T	chr4:90595271:C:T	2	0.581981	0.141161	0.256427	0.581981	0.141161	0.256427	0	0.244302	0.621116	0	0.46237	0.932402	NA	NA	0.231021	-0.0376072
4	88979031	G	A	chr4:88979031:G:A	2	0.583472	-0.111331	0.203039	0.583472	-0.111331	0.203039	0	0.0349674	0.851664	0	0.726197	0.644433	NA	NA	-0.0857423	-0.167666
4	89463587	G	A	chr4:89463587:G:A	2	0.583514	0.117411	0.214151	0.693184	0.0981287	0.248718	22.0944	1.28361	0.25723	0.0293782	0.271285	0.540856	NA	NA	0.287984	-0.227703
4	88966697	T	A	chr4:88966697:T:A	2	0.585344	-0.107754	0.197497	0.585344	-0.107754	0.197497	0	0.5065	0.476658	0	0.399172	0.759955	NA	NA	-0.19766	0.111987
4	89552473	G	A	chr4:89552473:G:A	2	0.585939	-0.114268	0.20977	0.585131	-0.115924	0.212351	1.73301	1.01764	0.31308	0.00186843	0.928606	0.253059	NA	NA	0.022373	-0.441984
4	89290902	C	T	chr4:89290902:C:T	2	0.586787	0.116672	0.214668	0.586787	0.116672	0.214668	0	0.0179683	0.893366	0	0.600049	0.844569	NA	NA	0.136342	0.074577
4	89233889	G	T	chr4:89233889:G:T	2	0.586903	0.140908	0.259342	0.586903	0.140908	0.259342	0	0.0674005	0.79516	0	0.550374	0.938458	NA	NA	0.184476	0.0368573
4	89552083	G	C	chr4:89552083:G:C	2	0.587499	-0.113958	0.210074	0.586478	-0.116035	0.21332	2.17698	1.02225	0.311985	0.0023606	0.925259	0.252808	NA	NA	0.0234728	-0.44222
4	89552074	G	A	chr4:89552074:G:A	2	0.587523	-0.11395	0.210074	0.586506	-0.116017	0.213304	2.16647	1.02214	0.312011	0.00234896	0.925259	0.252835	NA	NA	0.0234728	-0.442195
4	89552131	G	T	chr4:89552131:G:T	2	0.587666	-0.113907	0.210075	0.586672	-0.115922	0.213223	2.11214	1.02158	0.312145	0.00228879	0.925238	0.252979	NA	NA	0.0234798	-0.442059
4	89462537	C	G	chr4:89462537:C:G	2	0.587912	0.116066	0.214198	0.700699	0.0960999	0.250015	22.7645	1.29474	0.255176	0.0305483	0.272357	0.535725	NA	NA	0.287388	-0.230671
4	89286659	A	G	chr4:89286659:A:G	2	0.588318	0.116505	0.215242	0.588318	0.116505	0.215242	0	0.0299535	0.862596	0	0.586236	0.870271	NA	NA	0.142044	0.0621673
4	89290628	T	C	chr4:89290628:T:C	2	0.588804	0.116038	0.214659	0.588804	0.116038	0.214659	0	0.019141	0.889963	0	0.600049	0.848621	NA	NA	0.136342	0.072599
4	90230917	A	C	chr4:90230917:A:C	2	0.589689	-0.113674	0.210785	0.589689	-0.113674	0.210785	0	0.31244	0.576187	0	0.886344	0.445201	NA	NA	-0.0360753	-0.292567
4	89286997	G	A	chr4:89286997:G:A	2	0.590618	0.115518	0.214741	0.590618	0.115518	0.214741	0	0.0212312	0.884151	0	0.598679	0.85452	NA	NA	0.136913	0.0697573
4	89518658	A	G	chr4:89518658:A:G	2	0.591312	-0.111872	0.208352	0.591312	-0.111872	0.208352	0	0.21774	0.640767	0	0.848741	0.493142	NA	NA	-0.0476296	-0.259006
4	89517385	G	C	chr4:89517385:G:C	2	0.59149	-0.111821	0.208357	0.59149	-0.111821	0.208357	0	0.217346	0.641069	0	0.848717	0.493456	NA	NA	-0.0476378	-0.258832
4	89368046	T	C	chr4:89368046:T:C	2	0.593764	0.137306	0.257421	0.593764	0.137306	0.257421	0	0.191566	0.661617	0	0.833952	0.510949	NA	NA	0.0643027	0.311192
4	90194975	A	C	chr4:90194975:A:C	2	0.594952	-0.108377	0.203841	0.594952	-0.108377	0.203841	0	0.0111743	0.915813	0	0.71077	0.692548	NA	NA	-0.0929545	-0.138483
4	89462478	T	C	chr4:89462478:T:C	2	0.595387	0.112437	0.211727	0.72983	0.0887846	0.257084	28.5388	1.39936	0.236831	0.0397259	0.261354	0.517039	NA	NA	0.293377	-0.234259
4	90226221	C	T	chr4:90226221:C:T	2	0.595784	-0.111055	0.209352	0.595784	-0.111055	0.209352	0	0.414187	0.519852	0	0.927007	0.40712	NA	NA	-0.0229181	-0.317019
4	90473941	G	A	chr4:90473941:G:A	2	0.596138	0.164671	0.310721	0.596138	0.164671	0.310721	0	0.0222889	0.881321	0	0.613087	0.827572	NA	NA	0.202285	0.10746
4	90440545	A	G	chr4:90440545:A:G	2	0.596352	0.152106	0.28718	0.596352	0.152106	0.28718	0	0.0640952	0.800137	0	0.566592	0.89869	NA	NA	0.209059	0.059291
4	89145515	C	T	chr4:89145515:C:T	2	0.596418	0.182247	0.344148	0.596418	0.182247	0.344148	0	0.00763064	0.930391	0	0.628405	0.816524	NA	NA	0.203281	0.139281
4	89376703	G	A	chr4:89376703:G:A	2	0.59644	0.136509	0.257794	0.59644	0.136509	0.257794	0	0.185261	0.66689	0	0.832326	0.516521	NA	NA	0.0649467	0.308556
4	90227722	C	T	chr4:90227722:C:T	2	0.596672	-0.110767	0.209314	0.596672	-0.110767	0.209314	0	0.41528	0.519302	0	0.928201	0.407117	NA	NA	-0.0225376	-0.316983
4	90234953	A	G	chr4:90234953:A:G	2	0.596823	-0.110727	0.209324	0.596823	-0.110727	0.209324	0	0.414264	0.519813	0	0.927994	0.407558	NA	NA	-0.0226037	-0.316707
4	90234273	A	G	chr4:90234273:A:G	2	0.596849	-0.110724	0.209333	0.596849	-0.110724	0.209333	0	0.413972	0.51996	0	0.927897	0.407679	NA	NA	-0.0226346	-0.316656
4	90222070	A	G	chr4:90222070:A:G	2	0.59687	-0.110717	0.209332	0.59687	-0.110717	0.209332	0	0.413019	0.520441	0	0.927634	0.408037	NA	NA	-0.022718	-0.316383
4	90234941	C	G	chr4:90234941:C:G	2	0.59719	-0.110619	0.209329	0.59719	-0.110619	0.209329	0	0.413818	0.520038	0	0.92819	0.407887	NA	NA	-0.0225422	-0.316495
4	90230126	A	G	chr4:90230126:A:G	2	0.597447	-0.110538	0.209321	0.597447	-0.110538	0.209321	0	0.413137	0.520382	0	0.928219	0.408252	NA	NA	-0.0225325	-0.316228
4	90235444	T	G	chr4:90235444:T:G	2	0.597684	-0.110463	0.209315	0.597684	-0.110463	0.209315	0	0.413152	0.520374	0	0.928396	0.408357	NA	NA	-0.022475	-0.316189
4	89375292	C	T	chr4:89375292:C:T	2	0.598064	0.13577	0.257536	0.598064	0.13577	0.257536	0	0.185057	0.667063	0	0.834468	0.51728	NA	NA	0.0640987	0.307023
4	89215113	G	A	chr4:89215113:G:A	2	0.598752	-0.172559	0.327937	0.598752	-0.172559	0.327937	0	0.277047	0.598644	0	0.87637	0.466722	NA	NA	-0.0607811	-0.439108
4	90510836	C	G	chr4:90510836:C:G	2	0.599009	0.167458	0.318467	0.599009	0.167458	0.318467	0	0.0316926	0.858704	0	0.600493	0.853849	NA	NA	0.211886	0.0951096
4	90512643	A	G	chr4:90512643:A:G	2	0.599721	0.122128	0.232711	0.599721	0.122128	0.232711	0	0.0574325	0.810601	0	0.571237	0.911932	NA	NA	0.162049	0.0442187
4	89229401	G	A	chr4:89229401:G:A	2	0.601341	0.105473	0.201872	0.601341	0.105473	0.201872	0	0.199873	0.654823	0	0.852222	0.508017	NA	NA	0.0452167	0.240651
4	88976371	A	G	chr4:88976371:A:G	2	0.604095	-0.104194	0.200945	0.604095	-0.104194	0.200945	0	0.050809	0.821662	0	0.761362	0.633425	NA	NA	-0.0736242	-0.171306
4	90230227	C	G	chr4:90230227:C:G	2	0.604483	-0.108479	0.209434	0.604483	-0.108479	0.209434	0	0.393865	0.530275	0	0.927891	0.4187	NA	NA	-0.0226377	-0.309733
4	90234629	A	G	chr4:90234629:A:G	2	0.605826	-0.107784	0.208868	0.605826	-0.107784	0.208868	0	0.425243	0.514333	0	0.939355	0.407613	NA	NA	-0.0189706	-0.316666
4	88995339	T	A	chr4:88995339:T:A	2	0.606184	-0.104263	0.202246	0.606184	-0.104263	0.202246	0	0.0480696	0.826457	0	0.760292	0.638466	NA	NA	-0.0743966	-0.170096
4	88994040	T	C	chr4:88994040:T:C	2	0.606241	-0.104251	0.202253	0.606241	-0.104251	0.202253	0	0.0478739	0.826805	0	0.760148	0.638766	NA	NA	-0.0744444	-0.169953
4	89247264	A	T	chr4:89247264:A:T	2	0.606413	-0.105627	0.205021	0.605258	-0.108068	0.209087	2.97608	1.03067	0.31	0.00297891	0.884332	0.258842	NA	NA	0.0360832	-0.411343
4	89378311	C	T	chr4:89378311:C:T	2	0.606709	0.132702	0.257785	0.606709	0.132702	0.257785	0	0.172144	0.678213	0	0.835459	0.530206	NA	NA	0.0637151	0.298524
4	89374530	G	A	chr4:89374530:G:A	2	0.607411	0.132263	0.257436	0.607411	0.132263	0.257436	0	0.173924	0.676647	0	0.836765	0.529455	NA	NA	0.0630948	0.298907
4	89509417	C	T	chr4:89509417:C:T	2	0.608498	0.115461	0.225414	0.583804	0.168936	0.30837	38.989	1.63905	0.200456	0.0796109	0.80188	0.175132	NA	NA	-0.0669067	0.572136
4	90194852	C	G	chr4:90194852:C:G	2	0.608856	-0.103559	0.202378	0.608856	-0.103559	0.202378	0	0.0392077	0.843038	0	0.762891	0.646738	NA	NA	-0.0749858	-0.15976
4	89220803	G	A	chr4:89220803:G:A	2	0.609107	0.104887	0.205118	0.609107	0.104887	0.205118	0	0.00683097	0.93413	0	0.705157	0.723519	NA	NA	0.093498	0.130122
4	89568028	T	C	chr4:89568028:T:C	2	0.609679	-0.126365	0.247518	0.609679	-0.126365	0.247518	0	0.101037	0.750589	0	0.548562	0.966343	NA	NA	-0.183381	-0.0177983
4	89572021	G	A	chr4:89572021:G:A	2	0.609744	-0.126302	0.247438	0.609744	-0.126302	0.247438	0	0.101489	0.75005	0	0.548348	0.966624	NA	NA	-0.183482	-0.017633
4	89570616	A	T	chr4:89570616:A:T	2	0.609831	-0.126268	0.247432	0.609831	-0.126268	0.247432	0	0.100916	0.750733	0	0.548769	0.966072	NA	NA	-0.183293	-0.0179229
4	90228177	C	CA	chr4:90228177:C:CA	2	0.610683	-0.107302	0.210769	0.610683	-0.107302	0.210769	0	0.309919	0.57773	0	0.904894	0.456353	NA	NA	-0.0301405	-0.285729
4	89313797	A	G	chr4:89313797:A:G	2	0.611088	-0.126378	0.248521	0.611088	-0.126378	0.248521	0	0.272788	0.601468	0	0.882346	0.475365	NA	NA	-0.0436198	-0.32996
4	89164083	T	G	chr4:89164083:T:G	2	0.612251	0.138864	0.273968	0.608641	0.295023	0.576201	74.1749	3.8722	0.0490921	0.496917	0.489357	0.0560298	NA	NA	-0.229368	0.928152
4	89576982	T	C	chr4:89576982:T:C	2	0.61246	-0.126487	0.249695	0.61246	-0.126487	0.249695	0	0.0479675	0.826639	0	0.590357	0.903212	NA	NA	-0.166381	-0.0515218
4	89561526	T	C	chr4:89561526:T:C	2	0.6128	-0.125037	0.24707	0.6128	-0.125037	0.24707	0	0.10068	0.751016	0	0.551213	0.967606	NA	NA	-0.181964	-0.0170767
4	89563462	T	G	chr4:89563462:T:G	2	0.613335	-0.124285	0.245954	0.613335	-0.124285	0.245954	0	0.099211	0.752779	0	0.552454	0.967913	NA	NA	-0.180179	-0.0169096
4	89216912	A	G	chr4:89216912:A:G	2	0.613493	-0.161581	0.319904	0.613493	-0.161581	0.319904	0	0.376148	0.539672	0	0.923274	0.430308	NA	NA	-0.0365356	-0.469424
4	89221478	G	T	chr4:89221478:G:T	2	0.613674	0.103543	0.205103	0.613674	0.103543	0.205103	0	0.00569586	0.93984	0	0.706243	0.730671	NA	NA	0.0931403	0.126576
4	89222839	G	A	chr4:89222839:G:A	2	0.614024	0.103278	0.204779	0.614024	0.103278	0.204779	0	0.00659088	0.935295	0	0.709339	0.726866	NA	NA	0.0920659	0.127929
4	88932982	T	C	chr4:88932982:T:C	2	0.615243	-0.105099	0.209109	0.615243	-0.105099	0.209109	0	0.1323	0.716059	0	0.812949	0.566296	NA	NA	-0.0581481	-0.228313
4	89564808	C	T	chr4:89564808:C:T	2	0.615457	-0.124078	0.24702	0.615457	-0.124078	0.24702	0	0.101593	0.749927	0	0.552699	0.970211	NA	NA	-0.181274	-0.0156952
4	88975740	C	T	chr4:88975740:C:T	2	0.615742	0.160855	0.320496	0.65209	0.151238	0.335443	6.37663	1.06811	0.301373	0.0168928	0.326441	0.550153	NA	NA	0.373989	-0.353909
4	89548175	T	TGA	chr4:89548175:T:TGA	2	0.616728	-0.123324	0.246405	0.616728	-0.123324	0.246405	0	0.0992927	0.75268	0	0.555114	0.968575	NA	NA	-0.179764	-0.0165094
4	89213692	C	T	chr4:89213692:C:T	2	0.617377	0.10249	0.205156	0.617377	0.10249	0.205156	0	0.0316477	0.858803	0	0.752326	0.669974	NA	NA	0.0779832	0.156843
4	89462028	T	G	chr4:89462028:T:G	2	0.618345	0.106657	0.214086	0.765585	0.0789037	0.26464	30.2527	1.43375	0.231154	0.0448518	0.272743	0.488852	NA	NA	0.287184	-0.257347
4	89288572	A	G	chr4:89288572:A:G	2	0.618649	0.107227	0.215416	0.618649	0.107227	0.215416	0	0.000218101	0.988217	0	0.674824	0.788477	NA	NA	0.109397	0.102563
4	89464423	G	T	chr4:89464423:G:T	2	0.619306	-0.103721	0.208764	0.619306	-0.103721	0.208764	0	0.704727	0.4012	0	0.372076	0.693941	NA	NA	-0.229146	0.141157
4	89557936	C	A	chr4:89557936:C:A	2	0.61936	-0.122506	0.246611	0.61936	-0.122506	0.246611	0	0.102483	0.74887	0	0.555162	0.97352	NA	NA	-0.179905	-0.0139204
4	89559073	C	T	chr4:89559073:C:T	2	0.619534	-0.12243	0.24658	0.619534	-0.12243	0.24658	0	0.0997425	0.752139	0	0.556995	0.970892	NA	NA	-0.17904	-0.0153022
4	89558798	A	G	chr4:89558798:A:G	2	0.619733	-0.12236	0.246579	0.619733	-0.12236	0.246579	0	0.100034	0.751789	0	0.556966	0.971323	NA	NA	-0.179052	-0.0150755
4	90506973	G	A	chr4:90506973:G:A	2	0.620669	0.15619	0.315597	0.620669	0.15619	0.315597	0	0.0292961	0.864097	0	0.619632	0.867486	NA	NA	0.197876	0.0861919
4	90594889	A	C	chr4:90594889:A:C	2	0.621582	0.124633	0.252494	0.621582	0.124633	0.252494	0	0.108201	0.742202	0	0.553559	0.97646	NA	NA	0.18616	0.0125166
4	89463521	T	C	chr4:89463521:T:C	2	0.62171	0.1054	0.213607	0.765759	0.0782632	0.262693	29.5407	1.41926	0.233525	0.0432457	0.276409	0.4893	NA	NA	0.284087	-0.257011
4	89555939	T	C	chr4:89555939:T:C	2	0.622106	-0.121505	0.246525	0.622106	-0.121505	0.246525	0	0.0984413	0.753708	0	0.559789	0.971341	NA	NA	-0.177713	-0.015066
4	90147524	T	C	chr4:90147524:T:C	2	0.622837	-0.106904	0.217357	0.622837	-0.106904	0.217357	0	0.669057	0.41338	0	0.961278	0.340486	NA	NA	0.0127189	-0.371144
4	89212644	C	T	chr4:89212644:C:T	2	0.622928	0.0997318	0.202829	0.622928	0.0997318	0.202829	0	0.040099	0.841287	0	0.76819	0.658788	NA	NA	0.0722125	0.159677
4	89547673	C	G	chr4:89547673:C:G	2	0.623035	-0.121127	0.246416	0.623035	-0.121127	0.246416	0	0.0935579	0.759702	0	0.563649	0.966558	NA	NA	-0.175978	-0.0175572
4	89549882	T	C	chr4:89549882:T:C	2	0.62323	-0.12106	0.246419	0.62323	-0.12106	0.246419	0	0.0937685	0.75944	0	0.563663	0.966909	NA	NA	-0.175974	-0.017373
4	89549379	C	T	chr4:89549379:C:T	2	0.623337	-0.121022	0.246417	0.623337	-0.121022	0.246417	0	0.0938508	0.759338	0	0.563692	0.967076	NA	NA	-0.175957	-0.017286
4	89550094	T	A	chr4:89550094:T:A	2	0.623407	-0.120996	0.246413	0.623407	-0.120996	0.246413	0	0.094354	0.758713	0	0.563422	0.967607	NA	NA	-0.176088	-0.0170042
4	90453914	T	C	chr4:90453914:T:C	2	0.623577	0.157136	0.32017	0.623577	0.157136	0.32017	0	0.000478846	0.982542	0	0.717548	0.739578	NA	NA	0.151251	0.165477
4	88992892	G	A	chr4:88992892:G:A	2	0.62378	-0.0992418	0.202328	0.62378	-0.0992418	0.202328	0	0.0333759	0.855041	0	0.760347	0.670579	NA	NA	-0.0743781	-0.154193
4	90587471	A	G	chr4:90587471:A:G	2	0.625495	-0.112952	0.231423	0.619494	-0.123159	0.24802	10.0604	1.11186	0.291679	0.0140523	0.857746	0.250961	NA	NA	0.0498672	-0.478678
4	89216733	C	A	chr4:89216733:C:A	2	0.628714	0.0993104	0.205383	0.628714	0.0993104	0.205383	0	0.0032396	0.954611	0	0.71201	0.750907	NA	NA	0.0914317	0.116655
4	90450991	A	G	chr4:90450991:A:G	2	0.629058	0.154575	0.319995	0.629058	0.154575	0.319995	0	0.000380338	0.98444	0	0.720813	0.744738	NA	NA	0.149334	0.162006
4	89247421	C	T	chr4:89247421:C:T	2	0.629223	-0.0994149	0.205904	0.629223	-0.0994149	0.205904	0	0.449455	0.502594	0	0.987724	0.408784	NA	NA	-0.00385315	-0.298819
4	89118829	C	T	chr4:89118829:C:T	2	0.629801	-0.116508	0.241715	0.774698	-0.0848712	0.296508	28.6989	1.4025	0.236305	0.0540087	0.285685	0.48171	NA	NA	-0.31302	0.300479
4	89118976	C	T	chr4:89118976:C:T	2	0.629885	-0.116584	0.241931	0.778844	-0.0838186	0.298472	29.3472	1.41537	0.234167	0.0559402	0.284735	0.47808	NA	NA	-0.313656	0.303783
4	90480461	A	G	chr4:90480461:A:G	2	0.63186	0.135846	0.283537	0.63186	0.135846	0.283537	0	0.0326321	0.856647	0	0.62355	0.884047	NA	NA	0.174733	0.0683838
4	90480460	C	T	chr4:90480460:C:T	2	0.632289	0.135678	0.283543	0.632289	0.135678	0.283543	0	0.0329174	0.856029	0	0.62355	0.88484	NA	NA	0.174733	0.0679164
4	89231202	A	G	chr4:89231202:A:G	2	0.633132	0.114928	0.240776	0.633132	0.114928	0.240776	0	0.392633	0.530919	0	0.963668	0.431644	NA	NA	0.0132267	0.338741
4	90206679	A	G	chr4:90206679:A:G	2	0.633896	-0.0962674	0.202136	0.633896	-0.0962674	0.202136	0	0.0533454	0.817341	0	0.79941	0.642423	NA	NA	-0.0630435	-0.161872
4	89014235	T	C	chr4:89014235:T:C	2	0.63394	0.103651	0.217668	0.63394	0.103651	0.217668	0	0.809688	0.368212	0	0.921817	0.310909	NA	NA	-0.0255949	0.400468
4	90211461	A	T	chr4:90211461:A:T	2	0.6343	-0.0961336	0.202096	0.6343	-0.0961336	0.202096	0	0.05276	0.818328	0	0.799246	0.643376	NA	NA	-0.0630898	-0.161346
4	90215986	C	T	chr4:90215986:C:T	2	0.634475	-0.0960829	0.202093	0.634475	-0.0960829	0.202093	0	0.0525954	0.818607	0	0.799246	0.643684	NA	NA	-0.0630898	-0.16119
4	90217987	G	A	chr4:90217987:G:A	2	0.634546	-0.0960614	0.202091	0.634546	-0.0960614	0.202091	0	0.0525952	0.818607	0	0.799307	0.643726	NA	NA	-0.0630691	-0.161168
4	90219354	C	G	chr4:90219354:C:G	2	0.634555	-0.0960616	0.202096	0.634555	-0.0960616	0.202096	0	0.0523124	0.819087	0	0.799028	0.644098	NA	NA	-0.0631592	-0.160999
4	89119056	C	T	chr4:89119056:C:T	2	0.634601	-0.114837	0.24163	0.786388	-0.0812875	0.299949	30.1947	1.43256	0.231348	0.0579649	0.284844	0.473155	NA	NA	-0.313541	0.306089
4	88941018	G	A	chr4:88941018:G:A	2	0.635797	-0.10247	0.216371	0.630811	-0.125542	0.261228	27.9307	1.38755	0.238819	0.0400996	0.756793	0.218237	NA	NA	0.08285	-0.453001
4	90218092	T	C	chr4:90218092:T:C	2	0.636071	-0.0956394	0.202113	0.636071	-0.0956394	0.202113	0	0.056193	0.812617	0	0.804107	0.640118	NA	NA	-0.0615349	-0.162946
4	89216105	C	G	chr4:89216105:C:G	2	0.637117	0.0966725	0.20493	0.637117	0.0966725	0.20493	0	0.00352277	0.952671	0	0.720051	0.754715	NA	NA	0.0884963	0.114767
4	89568330	A	G	chr4:89568330:A:G	2	0.63817	-0.116376	0.247472	0.63817	-0.116376	0.247472	0	0.13992	0.70836	0	0.548314	0.978627	NA	NA	-0.183495	0.0112943
4	88927203	T	A	chr4:88927203:T:A	2	0.638268	-0.104514	0.222312	0.619089	-0.151395	0.304531	41.3831	1.70599	0.191506	0.0804061	0.727317	0.179059	NA	NA	0.093887	-0.529486
4	88940353	GGGAA	G	chr4:88940353:GGGAA:G	2	0.638495	-0.102547	0.218276	0.630526	-0.128725	0.267628	29.6035	1.42052	0.233317	0.0447012	0.754971	0.214047	NA	NA	0.0837942	-0.465751
4	88933636	TA	T	chr4:88933636:TA:T	2	0.639165	-0.0980208	0.209059	0.639165	-0.0980208	0.209059	0	0.0963609	0.756241	0	0.813835	0.609609	NA	NA	-0.0578843	-0.202951
4	89017211	G	A	chr4:89017211:G:A	2	0.639523	0.10209	0.217971	0.639523	0.10209	0.217971	0	0.831805	0.361751	0	0.910398	0.308169	NA	NA	-0.0294105	0.402621
4	88944933	C	G	chr4:88944933:C:G	2	0.640969	-0.101789	0.21827	0.632549	-0.127523	0.266705	29.159	1.41161	0.234789	0.043762	0.754656	0.215898	NA	NA	0.0838924	-0.463977
4	89122897	G	A	chr4:89122897:G:A	2	0.640969	-0.112688	0.241641	0.799403	-0.0771375	0.303548	31.6401	1.46285	0.226478	0.0620406	0.28498	0.463621	NA	NA	-0.313444	0.312786
4	88948245	A	G	chr4:88948245:A:G	2	0.641171	-0.101726	0.218267	0.632749	-0.127357	0.266514	29.0716	1.40987	0.235077	0.0435726	0.754751	0.216187	NA	NA	0.0838616	-0.463642
4	88953221	G	A	chr4:88953221:G:A	2	0.641185	-0.101746	0.218318	0.632683	-0.127575	0.266919	29.2291	1.41301	0.234557	0.0439355	0.754294	0.215775	NA	NA	0.0840335	-0.464262
4	89211881	G	A	chr4:89211881:G:A	2	0.641329	-0.152108	0.326523	0.641329	-0.152108	0.326523	0	0.311782	0.576589	0	0.93401	0.470018	NA	NA	-0.0323475	-0.429673
4	88949431	T	C	chr4:88949431:T:C	2	0.641388	-0.10166	0.218266	0.632919	-0.127317	0.266564	29.0959	1.41036	0.234997	0.0436239	0.75448	0.21619	NA	NA	0.0839567	-0.463641
4	90195852	G	A	chr4:90195852:G:A	2	0.641515	-0.0941114	0.202137	0.641515	-0.0941114	0.202137	0	0.0529218	0.818055	0	0.805808	0.647354	NA	NA	-0.0610021	-0.159421
4	89131715	G	A	chr4:89131715:G:A	2	0.641665	-0.120245	0.258384	0.641665	-0.120245	0.258384	0	0.0746416	0.784695	0	0.816033	0.626319	NA	NA	-0.0725482	-0.224723
4	89192255	T	G	chr4:89192255:T:G	2	0.641805	0.134151	0.288386	0.641805	0.134151	0.288386	0	0.00700913	0.933279	0	0.719507	0.758615	NA	NA	0.120013	0.175383
4	89123141	A	C	chr4:89123141:A:C	2	0.641913	-0.112333	0.241563	0.801663	-0.0763928	0.304117	31.8934	1.46829	0.225616	0.062752	0.284974	0.461885	NA	NA	-0.313296	0.314008
4	89205562	C	T	chr4:89205562:C:T	2	0.642679	0.115553	0.24906	0.642679	0.115553	0.24906	0	0.191885	0.661352	0	0.917142	0.528997	NA	NA	0.0325563	0.258966
4	90454472	T	G	chr4:90454472:T:G	2	0.643947	0.143804	0.311138	0.643947	0.143804	0.311138	0	0.00345364	0.953137	0	0.692322	0.805729	NA	NA	0.158668	0.121311
4	89309951	G	A	chr4:89309951:G:A	2	0.64662	-0.12849	0.280262	0.64662	-0.12849	0.280262	0	0.0300517	0.862373	0	0.789444	0.681062	NA	NA	-0.0928322	-0.194688
4	89538074	A	C	chr4:89538074:A:C	2	0.646704	-0.113097	0.246749	0.646704	-0.113097	0.246749	0	0.0938062	0.759393	0	0.58177	0.982056	NA	NA	-0.168186	-0.00942151
4	90446456	A	G	chr4:90446456:A:G	2	0.647189	0.146282	0.319622	0.647189	0.146282	0.319622	0	1.37303e-06	0.999065	0	0.724998	0.769703	NA	NA	0.146595	0.145834
4	89359610	A	G	chr4:89359610:A:G	2	0.647598	0.119225	0.260829	0.647598	0.119225	0.260829	0	0.185472	0.666712	0	0.888061	0.540507	NA	NA	0.0441575	0.287313
4	89394352	C	T	chr4:89394352:C:T	2	0.651256	0.0988493	0.218685	0.631426	0.124157	0.25881	22.9041	1.29709	0.254746	0.0340076	0.808788	0.229679	NA	NA	-0.0631265	0.481811
4	89476188	G	T	chr4:89476188:G:T	2	0.651464	-0.135992	0.301047	0.651464	-0.135992	0.301047	0	0.0431911	0.835366	0	0.625229	0.925839	NA	NA	-0.18061	-0.0482615
4	89223996	T	G	chr4:89223996:T:G	2	0.653902	0.109333	0.243856	0.653902	0.109333	0.243856	0	0.546447	0.459773	0	0.960719	0.388052	NA	NA	-0.014574	0.371586
4	88942662	A	AC	chr4:88942662:A:AC	2	0.654752	-0.0977493	0.218595	0.643166	-0.125342	0.270554	30.7586	1.44422	0.229457	0.0474037	0.737328	0.215858	NA	NA	0.0901374	-0.465048
4	90499207	A	G	chr4:90499207:A:G	2	0.655336	0.127235	0.285048	0.655336	0.127235	0.285048	0	0.0459922	0.83019	0	0.626942	0.924418	NA	NA	0.172812	0.0452424
4	90090538	T	A	chr4:90090538:T:A	2	0.655565	-0.0953471	0.213761	0.655565	-0.0953471	0.213761	0	0.974572	0.323543	0	0.836672	0.287556	NA	NA	0.0539851	-0.393555
4	89395042	G	T	chr4:89395042:G:T	2	0.656436	0.0972992	0.218729	0.636751	0.120984	0.256188	21.5551	1.27478	0.258872	0.0314972	0.808777	0.234378	NA	NA	-0.0631206	0.477479
4	89512700	CAAG	C	chr4:89512700:CAAG:C	2	0.658216	0.0904898	0.204553	0.658216	0.0904898	0.204553	0	0.55311	0.45705	0	0.440057	0.695994	NA	NA	0.18708	-0.149113
4	89196997	T	A	chr4:89196997:T:A	2	0.658527	0.107526	0.243301	0.783532	0.078543	0.285903	20.3612	1.25567	0.262472	0.03852	0.337708	0.465821	NA	NA	0.272739	-0.342376
4	89362174	G	A	chr4:89362174:G:A	2	0.659112	0.110511	0.250513	0.659112	0.110511	0.250513	0	0.609849	0.434845	0	0.950355	0.370921	NA	NA	-0.0186919	0.406728
4	89303774	A	C	chr4:89303774:A:C	2	0.659114	0.108575	0.246126	0.659114	0.108575	0.246126	0	0.219016	0.639791	0	0.529009	0.895292	NA	NA	0.18888	-0.05664
4	89565356	C	T	chr4:89565356:C:T	2	0.660255	-0.107299	0.244104	0.660255	-0.107299	0.244104	0	0.133306	0.715028	0	0.568756	0.966619	NA	NA	-0.170904	0.0175859
4	88965207	G	C	chr4:88965207:G:C	2	0.661352	0.0969128	0.221238	0.685645	0.0924747	0.228461	4.74257	1.04979	0.305556	0.00570443	0.3504	0.543187	NA	NA	0.248568	-0.241904
4	89500549	G	A	chr4:89500549:G:A	2	0.661668	-0.131936	0.301492	0.661668	-0.131936	0.301492	0	0.205348	0.650438	0	0.885093	0.53977	NA	NA	-0.0506922	-0.361684
4	89541052	C	T	chr4:89541052:C:T	2	0.662628	-0.105898	0.242726	0.662628	-0.105898	0.242726	0	0.134712	0.713596	0	0.569202	0.974295	NA	NA	-0.172624	0.0130464
4	89477116	G	A	chr4:89477116:G:A	2	0.663171	-0.131356	0.301594	0.663171	-0.131356	0.301594	0	0.0505013	0.822193	0	0.627488	0.945268	NA	NA	-0.179423	-0.0357906
4	89196958	C	T	chr4:89196958:C:T	2	0.663707	0.105668	0.243025	0.803606	0.0725718	0.291825	23.0507	1.29956	0.254294	0.0448881	0.335151	0.454375	NA	NA	0.274128	-0.34995
4	89211617	T	A	chr4:89211617:T:A	2	0.666215	0.0887482	0.205746	0.666215	0.0887482	0.205746	0	0.0154536	0.901068	0	0.772323	0.731434	NA	NA	0.0716312	0.126966
4	89193222	C	G	chr4:89193222:C:G	2	0.666276	0.126898	0.294247	0.666276	0.126898	0.294247	0	0.0141372	0.905355	0	0.666393	0.904892	NA	NA	0.147841	0.0684521
4	89270912	A	C	chr4:89270912:A:C	2	0.666325	0.094083	0.21819	0.666325	0.094083	0.21819	0	0.145523	0.702851	0	0.891987	0.575836	NA	NA	0.0361069	0.213579
4	89222870	G	A	chr4:89222870:G:A	2	0.666936	-0.112293	0.260931	0.666936	-0.112293	0.260931	0	0.342046	0.558651	0	0.974618	0.468192	NA	NA	-0.00999486	-0.339942
4	89201161	AT	A	chr4:89201161:AT:A	2	0.668261	0.124179	0.289775	0.668261	0.124179	0.289775	0	0.0075256	0.93087	0	0.743888	0.771381	NA	NA	0.109545	0.167361
4	89532090	A	G	chr4:89532090:A:G	2	0.670111	-0.0965362	0.226613	0.670111	-0.0965362	0.226613	0	0.395709	0.529313	0	0.999212	0.44742	NA	NA	-0.000270049	-0.307629
4	90050649	C	A	chr4:90050649:C:A	2	0.6703	0.120162	0.282244	0.6703	0.120162	0.282244	0	0.857815	0.354351	0	0.89597	0.312052	NA	NA	-0.0435437	0.537588
4	89317887	G	A	chr4:89317887:G:A	2	0.670926	-0.0977592	0.230088	0.670926	-0.0977592	0.230088	0	0.158184	0.690834	0	0.56615	0.922201	NA	NA	-0.158212	0.0407674
4	89156600	T	C	chr4:89156600:T:C	2	0.672589	0.106131	0.251139	0.976803	-0.0123984	0.426393	56.9562	2.32322	0.127456	0.216246	0.253369	0.273887	NA	NA	0.333726	-0.537676
4	89255792	G	A	chr4:89255792:G:A	2	0.673111	0.110244	0.261314	0.673111	0.110244	0.261314	0	0.650575	0.419907	0	0.427953	0.65457	NA	NA	0.246841	-0.214979
4	89225114	TAA	T	chr4:89225114:TAA:T	2	0.673412	-0.110113	0.261259	0.673412	-0.110113	0.261259	0	0.325797	0.568144	0	0.974331	0.478448	NA	NA	-0.0101214	-0.332509
4	89532715	G	C	chr4:89532715:G:C	2	0.674433	-0.0952783	0.226815	0.674433	-0.0952783	0.226815	0	0.4024	0.525852	0	0.994093	0.446781	NA	NA	0.00202718	-0.308025
4	89392752	T	G	chr4:89392752:T:G	2	0.675249	0.0910234	0.217263	0.654328	0.113605	0.253719	21.5153	1.27413	0.258993	0.0306202	0.785683	0.240832	NA	NA	-0.0707778	0.462735
4	89389087	T	C	chr4:89389087:T:C	2	0.675672	0.090892	0.217249	0.654666	0.113494	0.253737	21.532	1.2744	0.258942	0.0306472	0.785277	0.240918	NA	NA	-0.0709099	0.462632
4	90542131	C	T	chr4:90542131:C:T	2	0.677261	0.117019	0.281158	0.677261	0.117019	0.281158	0	0.0101379	0.919799	0	0.684742	0.891732	NA	NA	0.1348	0.071949
4	89141373	A	C	chr4:89141373:A:C	2	0.678202	0.136721	0.329513	0.678202	0.136721	0.329513	0	0.0485333	0.825635	0	0.641636	0.949059	NA	NA	0.189043	0.0360044
4	89571615	C	T	chr4:89571615:C:T	2	0.678394	-0.100715	0.242889	0.678394	-0.100715	0.242889	0	0.196109	0.65788	0	0.550246	0.915828	NA	NA	-0.181327	0.0428051
4	89403971	T	C	chr4:89403971:T:C	2	0.67962	0.120308	0.291315	0.67962	0.120308	0.291315	0	0.0316167	0.858871	0	0.802545	0.708636	NA	NA	0.0867759	0.200325
4	89200194	G	A	chr4:89200194:G:A	2	0.680873	0.119147	0.289705	0.680873	0.119147	0.289705	0	0.00875602	0.925448	0	0.757813	0.773514	NA	NA	0.103366	0.165714
4	89384477	C	T	chr4:89384477:C:T	2	0.681324	0.0891245	0.217029	0.660298	0.110757	0.252006	20.8069	1.26274	0.261134	0.029249	0.781879	0.244455	NA	NA	-0.0720221	0.45821
4	89371925	C	T	chr4:89371925:C:T	2	0.682184	0.0914162	0.223247	0.682184	0.0914162	0.223247	0	0.91239	0.339481	0	0.839466	0.308047	NA	NA	-0.0548395	0.402329
4	89160489	T	C	chr4:89160489:T:C	2	0.682767	0.137235	0.335792	0.626528	0.276483	0.568171	59.2595	2.45456	0.117184	0.393463	0.61032	0.124332	NA	NA	-0.203965	0.948395
4	89384255	A	G	chr4:89384255:A:G	2	0.68293	0.0886664	0.217071	0.662186	0.109703	0.251095	20.3189	1.255	0.262599	0.028387	0.781717	0.246141	NA	NA	-0.0721022	0.456495
4	89365168	C	A	chr4:89365168:C:A	2	0.682961	0.091168	0.223218	0.682961	0.091168	0.223218	0	0.903123	0.341946	0	0.840827	0.310253	NA	NA	-0.0543661	0.400369
4	89384824	G	A	chr4:89384824:G:A	2	0.682981	0.088629	0.217016	0.662227	0.109639	0.250982	20.2862	1.25449	0.262697	0.0283226	0.781903	0.246218	NA	NA	-0.0720141	0.456409
4	89157583	T	A	chr4:89157583:T:A	2	0.683239	0.102632	0.25152	0.974721	-0.0134061	0.423075	56.2429	2.28534	0.130601	0.210509	0.261113	0.275532	NA	NA	0.328916	-0.536284
4	89373352	T	C	chr4:89373352:T:C	2	0.684191	0.0908169	0.223274	0.684191	0.0908169	0.223274	0	0.904121	0.341679	0	0.83971	0.310474	NA	NA	-0.0547573	0.400429
4	90529472	T	C	chr4:90529472:T:C	2	0.684257	0.104508	0.256991	0.684257	0.104508	0.256991	0	0.1216	0.727305	0	0.593691	0.961282	NA	NA	0.168228	-0.0215287
4	89228438	A	C	chr4:89228438:A:C	2	0.684587	-0.106057	0.261089	0.684587	-0.106057	0.261089	0	0.357612	0.549836	0	0.996553	0.469734	NA	NA	-0.00135809	-0.33889
4	89431954	T	C	chr4:89431954:T:C	2	0.684642	-0.130715	0.321851	0.684642	-0.130715	0.321851	0	0.202231	0.652926	0	0.55709	0.881001	NA	NA	-0.226918	0.08704
4	90543011	G	A	chr4:90543011:G:A	2	0.687167	0.109625	0.272223	0.687167	0.109625	0.272223	0	0.024223	0.876319	0	0.67327	0.926149	NA	NA	0.137698	0.0456826
4	90547882	T	C	chr4:90547882:T:C	2	0.687325	0.113147	0.281118	0.687325	0.113147	0.281118	0	0.0148784	0.902917	0	0.685021	0.911526	NA	NA	0.134723	0.0586516
4	90549664	C	A	chr4:90549664:C:A	2	0.68887	0.112929	0.282049	0.68887	0.112929	0.282049	0	0.0164019	0.898094	0	0.683607	0.91792	NA	NA	0.135438	0.0549606
4	89235338	C	T	chr4:89235338:C:T	2	0.689336	-0.105507	0.263928	0.689336	-0.105507	0.263928	0	0.370131	0.542933	0	0.997673	0.466637	NA	NA	0.000923483	-0.347756
4	90544288	C	T	chr4:90544288:C:T	2	0.69023	0.112336	0.281866	0.69023	0.112336	0.281866	0	0.0162501	0.898564	0	0.684965	0.9184	NA	NA	0.134709	0.0546312
4	89193019	A	T	chr4:89193019:A:T	2	0.690842	0.115123	0.289462	0.690842	0.115123	0.289462	0	0.0119318	0.913018	0	0.773547	0.76762	NA	NA	0.0965695	0.169008
4	89195681	T	A	chr4:89195681:T:A	2	0.690922	0.0963318	0.242281	0.80722	0.0689376	0.282516	19.4004	1.2407	0.265336	0.0359947	0.359153	0.455092	NA	NA	0.259706	-0.34945
4	90546116	T	TA	chr4:90546116:T:TA	2	0.691084	0.1117	0.281088	0.691084	0.1117	0.281088	0	0.0162465	0.898575	0	0.686049	0.917365	NA	NA	0.134244	0.0547604
4	89009241	G	A	chr4:89009241:G:A	2	0.691219	0.0788782	0.198585	0.691219	0.0788782	0.198585	0	0.0603213	0.805989	0	0.847141	0.670574	NA	NA	0.0461155	0.151486
4	89194616	G	A	chr4:89194616:G:A	2	0.692782	0.0958157	0.242521	0.927634	0.030781	0.338917	39.9266	1.66463	0.196979	0.0993691	0.313894	0.369157	NA	NA	0.28569	-0.41983
4	90546118	G	A	chr4:90546118:G:A	2	0.693525	0.10757	0.272969	0.693525	0.10757	0.272969	0	0.0227339	0.880151	0	0.680621	0.926106	NA	NA	0.134952	0.0457059
4	89139751	A	G	chr4:89139751:A:G	2	0.693981	-0.105393	0.267863	0.693981	-0.105393	0.267863	0	0.127157	0.721398	0	0.897831	0.606381	NA	NA	-0.0413994	-0.247963
4	89370579	A	G	chr4:89370579:A:G	2	0.694037	0.0859372	0.218457	0.657921	0.126033	0.284637	35.0214	1.53897	0.214771	0.0606241	0.720539	0.210827	NA	NA	-0.0937715	0.494626
4	89368798	A	T	chr4:89368798:A:T	2	0.694728	0.0857298	0.21845	0.658348	0.125972	0.284878	35.1214	1.54134	0.214418	0.0608875	0.719567	0.210724	NA	NA	-0.0941085	0.494726
4	89377236	C	T	chr4:89377236:C:T	2	0.694836	0.0856882	0.218425	0.657879	0.12665	0.285993	35.5556	1.55172	0.212881	0.0620828	0.718123	0.209435	NA	NA	-0.0945789	0.496366
4	89304684	T	C	chr4:89304684:T:C	2	0.695157	0.0961263	0.245304	0.695157	0.0961263	0.245304	0	0.183602	0.668296	0	0.571238	0.897649	NA	NA	0.169063	-0.0553482
4	89367402	A	G	chr4:89367402:A:G	2	0.695657	0.0854527	0.218443	0.658971	0.125809	0.285066	35.1994	1.5432	0.214143	0.0610937	0.718486	0.210749	NA	NA	-0.0944838	0.494693
4	89369213	T	C	chr4:89369213:T:C	2	0.695915	0.0853553	0.218389	0.659128	0.125685	0.284923	35.1595	1.54225	0.214284	0.0609754	0.718595	0.210911	NA	NA	-0.094411	0.494529
4	89365338	G	A	chr4:89365338:G:A	2	0.696018	0.0853151	0.218364	0.659478	0.125225	0.284193	34.8831	1.5357	0.215259	0.0602197	0.719547	0.21175	NA	NA	-0.0940699	0.493523
4	89533992	A	G	chr4:89533992:A:G	2	0.69628	-0.0965488	0.247341	0.69628	-0.0965488	0.247341	0	0.132185	0.716178	0	0.596508	0.947955	NA	NA	-0.161734	0.0275091
4	89374148	T	C	chr4:89374148:T:C	2	0.696388	0.0852415	0.218456	0.659438	0.125695	0.285223	35.2506	1.54442	0.213962	0.0612471	0.717748	0.210787	NA	NA	-0.0947424	0.494745
4	89372307	C	T	chr4:89372307:C:T	2	0.696441	0.0852298	0.218465	0.659444	0.125726	0.2853	35.2748	1.54499	0.213876	0.0613201	0.717633	0.210728	NA	NA	-0.0947854	0.494851
4	89373333	A	G	chr4:89373333:A:G	2	0.696762	0.0851368	0.21847	0.659694	0.125615	0.285272	35.2605	1.54465	0.213927	0.0612854	0.717427	0.210855	NA	NA	-0.0948588	0.49473
4	89376736	G	C	chr4:89376736:G:C	2	0.696776	0.0851122	0.218418	0.659644	0.125604	0.285202	35.2494	1.54439	0.213966	0.0612444	0.717623	0.210869	NA	NA	-0.0947566	0.494728
4	89152084	G	T	chr4:89152084:G:T	2	0.69756	0.0972433	0.25023	0.972098	-0.0145303	0.415419	55.2154	2.23291	0.135099	0.19965	0.271916	0.277992	NA	NA	0.320008	-0.530385
4	89230709	T	A	chr4:89230709:T:A	2	0.697908	-0.102698	0.264587	0.697908	-0.102698	0.264587	0	0.370975	0.542473	0	0.981383	0.470378	NA	NA	0.00747914	-0.338415
4	89372962	A	C	chr4:89372962:A:C	2	0.698512	0.0845505	0.218291	0.659778	0.126584	0.287548	36.2015	1.56744	0.21058	0.0638387	0.71301	0.208448	NA	NA	-0.096275	0.497598
4	89186539	A	T	chr4:89186539:A:T	2	0.698823	0.113343	0.292943	0.698823	0.113343	0.292943	0	0.000411073	0.983824	0	0.731958	0.856308	NA	NA	0.116892	0.103404
4	89186561	T	TC	chr4:89186561:T:TC	2	0.698912	0.113538	0.29354	0.698912	0.113538	0.29354	0	0.000541894	0.981428	0	0.73085	0.858433	NA	NA	0.11762	0.102099
4	89203492	A	G	chr4:89203492:A:G	2	0.699633	0.111751	0.28965	0.699633	0.111751	0.28965	0	0.0135331	0.90739	0	0.783302	0.768348	NA	NA	0.092153	0.169684
4	89587189	T	G	chr4:89587189:T:G	2	0.699794	-0.0915234	0.237354	0.699794	-0.0915234	0.237354	0	0.104021	0.747056	0	0.616928	0.960135	NA	NA	-0.143555	0.0211055
4	89372742	A	G	chr4:89372742:A:G	2	0.700295	0.0840067	0.218243	0.661725	0.125151	0.286038	35.6455	1.55389	0.212562	0.0622623	0.713513	0.210605	NA	NA	-0.0960931	0.494958
4	89183251	T	G	chr4:89183251:T:G	2	0.700648	0.112634	0.292979	0.700648	0.112634	0.292979	0	0.000394109	0.984161	0	0.733726	0.85699	NA	NA	0.116111	0.102904
4	89221940	A	G	chr4:89221940:A:G	2	0.703313	-0.0991356	0.2603	0.703313	-0.0991356	0.2603	0	0.271784	0.602138	0	0.978455	0.518888	NA	NA	-0.00845487	-0.30221
4	89221973	C	A	chr4:89221973:C:A	2	0.703469	-0.0990764	0.260287	0.703469	-0.0990764	0.260287	0	0.272187	0.601869	0	0.978749	0.518756	NA	NA	-0.00833862	-0.302305
4	90336382	G	C	chr4:90336382:G:C	2	0.705067	0.0908963	0.240156	0.705067	0.0908963	0.240156	0	0.0307784	0.860736	0	0.679929	0.950671	NA	NA	0.118674	0.0269913
4	89151385	C	T	chr4:89151385:C:T	2	0.705555	0.122582	0.324434	0.629332	0.257606	0.533713	55.7042	2.25755	0.132964	0.33019	0.638257	0.13988	NA	NA	-0.17943	0.909383
4	88958512	G	A	chr4:88958512:G:A	2	0.705807	0.0834126	0.220965	0.817094	0.0600044	0.259441	22.4768	1.28994	0.25606	0.0331882	0.344851	0.462382	NA	NA	0.250981	-0.292444
4	89191337	C	T	chr4:89191337:C:T	2	0.708514	0.109789	0.293668	0.708514	0.109789	0.293668	0	0.0063073	0.9367	0	0.717574	0.901738	NA	NA	0.123714	0.070727
4	90253456	C	G	chr4:90253456:C:G	2	0.709137	-0.0788893	0.211491	0.709137	-0.0788893	0.211491	0	0.15341	0.695298	0	0.919827	0.59512	NA	NA	-0.0253467	-0.207045
4	89399732	AT	A	chr4:89399732:AT:A	2	0.709699	-0.0825525	0.22176	0.709699	-0.0825525	0.22176	0	0.559432	0.454489	0	0.482951	0.650065	NA	NA	-0.180845	0.197341
4	89228415	G	A	chr4:89228415:G:A	2	0.70993	0.0752444	0.202297	0.70993	0.0752444	0.202297	0	0.228554	0.632598	0	0.965389	0.545732	NA	NA	0.0105605	0.219845
4	89006461	A	G	chr4:89006461:A:G	2	0.709936	0.074094	0.199208	0.709936	0.074094	0.199208	0	0.0656256	0.797816	0	0.868326	0.674414	NA	NA	0.0397928	0.150018
4	89184616	G	A	chr4:89184616:G:A	2	0.709949	0.109239	0.293714	0.709949	0.109239	0.293714	0	0.000115711	0.991417	0	0.745528	0.8556	NA	NA	0.111133	0.103968
4	89362655	G	A	chr4:89362655:G:A	2	0.710246	0.0883129	0.237704	0.710246	0.0883129	0.237704	0	0.0837712	0.77225	0	0.886788	0.653486	NA	NA	0.0410562	0.188475
4	89155473	T	C	chr4:89155473:T:C	2	0.710927	0.124112	0.334884	0.642184	0.260463	0.56056	58.3191	2.39918	0.121399	0.377587	0.596568	0.133069	NA	NA	-0.211054	0.926882
4	89156566	CG	C	chr4:89156566:CG:C	2	0.710996	0.124089	0.334905	0.642219	0.260485	0.560667	58.3295	2.39978	0.121352	0.37779	0.596435	0.133041	NA	NA	-0.211145	0.926997
4	89323325	C	A	chr4:89323325:C:A	2	0.711068	0.0966726	0.260979	0.711068	0.0966726	0.260979	0	0.329435	0.565992	0	0.991836	0.494582	NA	NA	-0.00320971	0.321316
4	89191292	G	A	chr4:89191292:G:A	2	0.711168	0.108498	0.293011	0.711168	0.108498	0.293011	0	0.00611169	0.937687	0	0.720238	0.902654	NA	NA	0.122141	0.070037
4	89155183	T	C	chr4:89155183:T:C	2	0.711196	0.123987	0.334875	0.642321	0.260394	0.560642	58.332	2.39992	0.121341	0.377774	0.596278	0.133066	NA	NA	-0.211214	0.926878
4	89160190	A	T	chr4:89160190:A:T	2	0.711751	0.12392	0.335368	0.642322	0.263964	0.568331	59.3219	2.45833	0.116903	0.394162	0.588032	0.129255	NA	NA	-0.216393	0.936382
4	90249082	A	AT	chr4:90249082:A:AT	2	0.712035	-0.0780367	0.21141	0.712035	-0.0780367	0.21141	0	0.160751	0.688466	0	0.926316	0.591215	NA	NA	-0.0232767	-0.209239
4	89922358	A	G	chr4:89922358:A:G	2	0.713583	0.0755593	0.205857	0.713583	0.0755593	0.205857	0	0.521768	0.470088	0	0.477668	0.696337	NA	NA	0.176874	-0.142681
4	90169884	A	G	chr4:90169884:A:G	2	0.7141	-0.0768539	0.20978	0.7141	-0.0768539	0.20978	0	0.0522532	0.819188	0	0.850657	0.697563	NA	NA	-0.0466703	-0.153039
4	89194529	G	T	chr4:89194529:G:T	2	0.714599	0.107218	0.293197	0.714599	0.107218	0.293197	0	0.00659366	0.935282	0	0.72205	0.906541	NA	NA	0.121402	0.0672556
4	90068829	C	T	chr4:90068829:C:T	2	0.715207	-0.075253	0.206245	0.715207	-0.075253	0.206245	0	0.00402647	0.949405	0	0.786578	0.800514	NA	NA	-0.0667031	-0.0952853
4	89211513	C	T	chr4:89211513:C:T	2	0.715468	0.0760123	0.208526	0.715468	0.0760123	0.208526	0	0.000218425	0.988208	0	0.753607	0.8525	NA	NA	0.0780108	0.0712598
4	90549983	G	A	chr4:90549983:G:A	2	0.715567	0.103874	0.285063	0.715567	0.103874	0.285063	0	0.0168691	0.89666	0	0.705009	0.936559	NA	NA	0.126555	0.0434359
4	89509544	T	C	chr4:89509544:T:C	2	0.715842	0.0804064	0.220884	0.703768	0.0895481	0.235505	9.19048	1.10121	0.294002	0.0116943	0.784452	0.281693	NA	NA	-0.0723579	0.432109
4	90173780	G	A	chr4:90173780:G:A	2	0.71646	-0.0761917	0.209783	0.71646	-0.0761917	0.209783	0	0.0535494	0.816998	0	0.853957	0.697033	NA	NA	-0.0456301	-0.153303
4	89173648	C	T	chr4:89173648:C:T	2	0.716518	-0.0892757	0.24586	0.632664	-0.191603	0.400859	54.4471	2.19525	0.138437	0.182961	0.644896	0.14589	NA	NA	0.132685	-0.687113
4	88963337	G	A	chr4:88963337:G:A	2	0.718297	0.0797678	0.221125	0.835848	0.0544624	0.26284	24.0825	1.31722	0.251092	0.0363398	0.348437	0.450972	NA	NA	0.249369	-0.299989
4	89836143	A	C	chr4:89836143:A:C	2	0.718301	-0.0917526	0.254353	0.718301	-0.0917526	0.254353	0	0.473795	0.491246	0	0.937971	0.439394	NA	NA	0.0237107	-0.357225
4	90042591	C	T	chr4:90042591:C:T	2	0.718362	-0.0776922	0.215424	0.718362	-0.0776922	0.215424	0	0.74936	0.386679	0	0.837438	0.360161	NA	NA	0.0541262	-0.341508
4	90404671	C	G	chr4:90404671:C:G	2	0.718973	-0.112628	0.313001	0.718973	-0.112628	0.313001	0	0.492771	0.482694	0	0.883742	0.438247	NA	NA	0.0579422	-0.39566
[truncated: 629 more rows]

## Sheet: Supplementary Table 3
Supplementary Table 3. Full SNCA SNP interaction results for Porphyromonas
CHROM	POS	REF	ALT	SNP_ID	N_STUDY	PVALUE_FE	BETA_FE	STD_FE	PVALUE_RE	BETA_RE	STD_RE	I_SQUARE	Q	PVALUE_Q	TAU_SQUARE	PVALUE_STUDY1	PVALUE_STUDY2	MVALUE_STUDY1	MVALUE_STUDY2	BETA_STUDY1	BETA_STUDY2
4	89685926	G	C	chr4:89685926:G:C	2	0.00568117	0.963103	0.348239	0.00568117	0.963103	0.348239	0	0.205326	0.650456	0	0.017686	0.135609	0.657	0.619	1.10261	0.784617
4	89688984	A	T	chr4:89688984:A:T	2	0.00629774	0.868993	0.318095	0.00629774	0.868993	0.318095	0	0.33514	0.562648	0	0.0153399	0.165724	0.677	0.627	1.0332	0.662479
4	89221177	G	C	chr4:89221177:G:C	2	0.01241	-0.649179	0.259644	0.0158605	-0.651512	0.2701	7.4134	1.08007	0.298682	0.0109426	0.239383	0.0147408	0.626	0.689	-0.408977	-0.952311
4	89788590	G	A	chr4:89788590:G:A	2	0.0166179	0.810346	0.338341	0.0166179	0.810346	0.338341	0	0.0225111	0.880735	0	0.0993234	0.0811146	0.602	0.603	0.762945	0.864711
4	89823842	C	T	chr4:89823842:C:T	2	0.0175288	0.81401	0.34268	0.0175288	0.81401	0.34268	0	0.0218856	0.882392	0	0.0976513	0.0874315	0.599	0.598	0.767825	0.869656
4	89782860	G	A	chr4:89782860:G:A	2	0.0179813	0.804225	0.339908	0.0179813	0.804225	0.339908	0	0.0173781	0.895122	0	0.0997125	0.0882934	0.599	0.599	0.762722	0.852603
4	89783725	C	T	chr4:89783725:C:T	2	0.0179821	0.804206	0.339903	0.0179821	0.804206	0.339903	0	0.0173353	0.89525	0	0.0996879	0.0883219	0.599	0.599	0.762756	0.852525
4	89781630	A	G	chr4:89781630:A:G	2	0.0187591	0.79931	0.340091	0.0187591	0.79931	0.340091	0	0.0137765	0.906564	0	0.0998923	0.0924981	0.597	0.596	0.762375	0.842451
4	89211881	G	A	chr4:89211881:G:A	2	0.0202029	0.802315	0.345445	0.0202029	0.802315	0.345445	0	0.865062	0.352326	0	0.250366	0.0262713	0.575	0.608	0.524738	1.17421
4	89951012	T	G	chr4:89951012:T:G	2	0.0214633	0.608951	0.264792	0.0214633	0.608951	0.264792	0	0.666005	0.414448	0	0.238079	0.0326726	0.604	0.648	0.417435	0.852778
4	89715268	G	A	chr4:89715268:G:A	2	0.0214945	0.827968	0.360114	0.0214945	0.827968	0.360114	0	0.977971	0.3227	0	0.0182277	0.406134	0.609	0.556	1.15611	0.441473
4	89233889	G	T	chr4:89233889:G:T	2	0.0239956	0.621638	0.275402	0.0239956	0.621638	0.275402	0	0.202866	0.652418	0	0.0435972	0.268241	0.638	0.59	0.725854	0.473996
4	89263306	A	C	chr4:89263306:A:C	2	0.0247811	0.505823	0.225331	0.380829	0.451249	0.514907	80.5247	5.1347	0.0234521	0.42727	0.00146424	0.821783	0.748	0.476	0.953126	-0.0770266
4	89957491	T	C	chr4:89957491:T:C	2	0.0253065	0.591012	0.264235	0.0253065	0.591012	0.264235	0	0.690092	0.406133	0	0.26357	0.0350453	0.594	0.64	0.395555	0.837523
4	89791478	T	C	chr4:89791478:T:C	2	0.027312	0.783499	0.355002	0.027312	0.783499	0.355002	0	0.0959328	0.756766	0	0.163065	0.0821755	0.572	0.582	0.680007	0.90032
4	89292615	G	C	chr4:89292615:G:C	2	0.0283125	0.644703	0.293992	0.0283125	0.644703	0.293992	0	0.429784	0.512095	0	0.034307	0.383521	0.626	0.567	0.800905	0.406891
4	89843159	T	C	chr4:89843159:T:C	2	0.0283585	0.749758	0.341998	0.0283585	0.749758	0.341998	0	0.200995	0.653919	0	0.19111	0.0693603	0.572	0.588	0.608303	0.915951
4	89039062	T	C	chr4:89039062:T:C	2	0.0287646	0.753169	0.344432	0.0287646	0.753169	0.344432	0	0.789621	0.374215	0	0.0273555	0.401765	0.602	0.554	1.03781	0.424069
4	89791360	G	A	chr4:89791360:G:A	2	0.0295355	0.775921	0.356538	0.0295355	0.775921	0.356538	0	0.0847252	0.770993	0	0.164041	0.0894482	0.57	0.578	0.678974	0.887015
4	89164009	C	A	chr4:89164009:C:A	2	0.0305028	-0.540493	0.249824	0.217543	-0.591352	0.47957	72.3132	3.61182	0.0573702	0.333171	0.691665	0.00434126	0.536	0.677	-0.130859	-1.09079
4	89782602	T	C	chr4:89782602:T:C	2	0.0307355	0.770802	0.356774	0.0307355	0.770802	0.356774	0	0.0751721	0.78395	0	0.163718	0.0940707	0.569	0.576	0.67954	0.875648
4	89218277	G	C	chr4:89218277:G:C	2	0.0309869	0.746791	0.346179	0.0309869	0.746791	0.346179	0	0.876944	0.34904	0	0.30543	0.0342878	0.559	0.591	0.467963	1.1237
4	89218053	C	A	chr4:89218053:C:A	2	0.0310348	0.746927	0.346341	0.0310348	0.746927	0.346341	0	0.883348	0.347286	0	0.30705	0.0340724	0.558	0.591	0.466755	1.12512
4	89213885	A	G	chr4:89213885:A:G	2	0.0310384	0.746538	0.346167	0.0310384	0.746538	0.346167	0	0.858207	0.354241	0	0.301489	0.0350764	0.559	0.591	0.471329	1.12022
4	89214882	C	T	chr4:89214882:C:T	2	0.0311182	0.747023	0.346557	0.0311182	0.747023	0.346557	0	0.855099	0.355114	0	0.302107	0.035175	0.559	0.591	0.471571	1.11986
4	89205180	A	G	chr4:89205180:A:G	2	0.0312457	0.717102	0.332928	0.151096	0.664071	0.462551	45.7947	1.84484	0.174385	0.199567	0.0112659	0.804346	0.62	0.531	1.06809	0.134509
4	89218406	T	C	chr4:89218406:T:C	2	0.0314122	0.745005	0.346222	0.0314122	0.745005	0.346222	0	0.865079	0.352321	0	0.3053	0.0350144	0.558	0.591	0.4681	1.11949
4	89064327	T	C	chr4:89064327:T:C	2	0.0320415	0.736069	0.343333	0.0320415	0.736069	0.343333	0	0.857985	0.354303	0	0.0279579	0.429712	0.598	0.549	1.03398	0.396581
4	89223376	A	G	chr4:89223376:A:G	2	0.0331323	0.732627	0.343879	0.0331323	0.732627	0.343879	0	0.990332	0.319661	0	0.331595	0.0322228	0.555	0.591	0.439569	1.13224
4	89215460	C	A	chr4:89215460:C:A	2	0.0354071	0.727363	0.345759	0.0354071	0.727363	0.345759	0	0.943261	0.331441	0	0.334098	0.0351938	0.553	0.587	0.439729	1.11941
4	89292957	T	C	chr4:89292957:T:C	2	0.035837	0.61549	0.293262	0.035837	0.61549	0.293262	0	0.201262	0.653704	0	0.0558997	0.329449	0.608	0.565	0.722378	0.453554
4	89300374	C	T	chr4:89300374:C:T	2	0.0362205	0.48814	0.233064	0.0362205	0.48814	0.233064	0	0.00221948	0.962424	0	0.10098	0.192429	0.625	0.602	0.497276	0.474944
4	89224094	C	T	chr4:89224094:C:T	2	0.0378496	0.557681	0.26857	0.0378496	0.557681	0.26857	0	0.000336418	0.985366	0	0.110175	0.184576	0.603	0.586	0.553662	0.563719
4	89287287	A	G	chr4:89287287:A:G	2	0.0385427	0.609801	0.294727	0.0385427	0.609801	0.294727	0	0.245254	0.620437	0	0.0549675	0.358513	0.605	0.56	0.728119	0.429746
4	89229921	G	T	chr4:89229921:G:T	2	0.0393627	0.553646	0.268711	0.0393627	0.553646	0.268711	0	0.00211177	0.963347	0	0.103871	0.205596	0.603	0.582	0.563707	0.53849
4	89231414	C	T	chr4:89231414:C:T	2	0.0398367	0.551521	0.268323	0.0398367	0.551521	0.268323	0	0.0022399	0.962252	0	0.104206	0.207739	0.602	0.582	0.561844	0.535899
4	89296868	G	T	chr4:89296868:G:T	2	0.040394	0.476526	0.232486	0.040394	0.476526	0.232486	0	0.00263209	0.959083	0	0.123109	0.176532	0.614	0.6	0.466588	0.490841
4	89226625	T	C	chr4:89226625:T:C	2	0.0406254	0.548939	0.268124	0.0406254	0.548939	0.268124	0	0.00165126	0.967586	0	0.118149	0.185683	0.599	0.584	0.540076	0.562333
4	89224980	T	C	chr4:89224980:T:C	2	0.0408127	0.548625	0.26822	0.0408127	0.548625	0.26822	0	0.00247206	0.960346	0	0.119864	0.183735	0.598	0.584	0.537776	0.565018
4	89295596	T	G	chr4:89295596:T:G	2	0.0411874	0.472235	0.231302	0.0411874	0.472235	0.231302	0	0.0631869	0.801528	0	0.160183	0.132842	0.605	0.607	0.423583	0.541719
4	89297160	T	C	chr4:89297160:T:C	2	0.0416793	0.473558	0.232512	0.0416793	0.473558	0.232512	0	0.00122823	0.972043	0	0.123018	0.183266	0.612	0.597	0.466768	0.483337
4	89969467	G	A	chr4:89969467:G:A	2	0.0417132	0.572522	0.281148	0.0417132	0.572522	0.281148	0	0.157741	0.691244	0	0.214852	0.0962793	0.577	0.593	0.471097	0.695456
4	89216912	A	G	chr4:89216912:A:G	2	0.0417703	0.692042	0.339936	0.0952682	0.719726	0.431428	36.7601	1.58128	0.208576	0.138511	0.452623	0.0230903	0.542	0.589	0.333302	1.2014
4	89301305	C	A	chr4:89301305:C:A	2	0.0418562	0.473785	0.232824	0.0418562	0.473785	0.232824	0	0.00311398	0.955499	0	0.109607	0.208151	0.615	0.593	0.484595	0.45817
4	89215113	G	A	chr4:89215113:G:A	2	0.0426048	0.705123	0.347769	0.0426048	0.705123	0.347769	0	0.626676	0.428577	0	0.302905	0.0551903	0.551	0.575	0.47063	1.02834
4	89286805	G	A	chr4:89286805:G:A	2	0.0431482	0.595457	0.294449	0.0431482	0.595457	0.294449	0	0.183593	0.668304	0	0.0657148	0.346499	0.598	0.558	0.69782	0.439956
4	89286698	G	A	chr4:89286698:G:A	2	0.0431933	0.595317	0.294444	0.0431933	0.595317	0.294444	0	0.183369	0.668494	0	0.0657871	0.346547	0.598	0.558	0.697613	0.43991
4	89225458	A	T	chr4:89225458:A:T	2	0.0433505	0.541815	0.268183	0.0433505	0.541815	0.268183	0	9.55959e-05	0.992199	0	0.118419	0.199822	0.596	0.579	0.539683	0.54504
4	89302194	C	T	chr4:89302194:C:T	2	0.0434155	0.470744	0.233077	0.0434155	0.470744	0.233077	0	0.000304031	0.986088	0	0.118271	0.20041	0.611	0.592	0.474134	0.465872
4	89288008	C	T	chr4:89288008:C:T	2	0.0435683	0.594291	0.294463	0.0435683	0.594291	0.294463	0	0.182875	0.668914	0	0.0662417	0.34757	0.597	0.558	0.696437	0.439055
4	89968035	T	G	chr4:89968035:T:G	2	0.0437057	0.571221	0.283217	0.0437057	0.571221	0.283217	0	0.129323	0.719135	0	0.208657	0.105757	0.575	0.589	0.479407	0.684202
4	89960725	G	C	chr4:89960725:G:C	2	0.0437876	0.581475	0.288413	0.0437876	0.581475	0.288413	0	0.197931	0.656396	0	0.227721	0.0938173	0.571	0.589	0.466725	0.724955
4	89959252	G	A	chr4:89959252:G:A	2	0.0447562	0.555512	0.276796	0.0447562	0.555512	0.276796	0	0.133828	0.714496	0	0.219506	0.103288	0.575	0.591	0.462188	0.66538
4	89287607	T	A	chr4:89287607:T:A	2	0.0448863	0.590918	0.294617	0.0448863	0.590918	0.294617	0	0.196415	0.65763	0	0.0661434	0.358513	0.596	0.556	0.696697	0.429746
4	90038926	G	T	chr4:90038926:G:T	2	0.0461067	0.528974	0.265228	0.0461067	0.528974	0.265228	0	0.0299847	0.862525	0	0.108835	0.230688	0.596	0.575	0.569952	0.4775
4	90045698	A	T	chr4:90045698:A:T	2	0.0468888	0.526479	0.264921	0.0468888	0.526479	0.264921	0	0.0346439	0.852344	0	0.108377	0.235673	0.595	0.574	0.570568	0.471331
4	90039423	G	C	chr4:90039423:G:C	2	0.0474576	0.526216	0.265472	0.0474576	0.526216	0.265472	0	0.0356245	0.850293	0	0.108235	0.239266	0.595	0.573	0.570811	0.469917
4	89651171	C	T	chr4:89651171:C:T	2	0.0489312	0.558548	0.283643	0.0489312	0.558548	0.283643	0	0.118262	0.730927	0	0.101344	0.252086	0.586	0.566	0.65562	0.460532
4	90162494	C	T	chr4:90162494:C:T	2	0.0489448	0.556087	0.282411	0.0489448	0.556087	0.282411	0	0.0179918	0.893297	0	0.113591	0.238118	0.586	0.567	0.58856	0.511898
4	90033213	AC	A	chr4:90033213:AC:A	2	0.0493264	0.523699	0.266411	0.0493264	0.523699	0.266411	0	0.0270151	0.869446	0	0.113808	0.238287	0.592	0.571	0.562431	0.474195
4	89286271	C	A	chr4:89286271:C:A	2	0.0503174	0.57779	0.295204	0.0503174	0.57779	0.295204	0	0.254594	0.613859	0	0.0657003	0.403409	NA	NA	0.697865	0.393016
4	90036895	C	T	chr4:90036895:C:T	2	0.0505305	0.519561	0.2657	0.0505305	0.519561	0.2657	0	0.0461305	0.829939	0	0.108409	0.255564	NA	NA	0.570182	0.455227
4	90035726	A	C	chr4:90035726:A:C	2	0.0506843	0.519481	0.265836	0.0506843	0.519481	0.265836	0	0.046951	0.828456	0	0.108436	0.256277	NA	NA	0.570613	0.454591
4	90042295	A	C	chr4:90042295:A:C	2	0.0515366	0.510699	0.262302	0.0515366	0.510699	0.262302	0	0.0605699	0.805597	0	0.108052	0.259985	NA	NA	0.569301	0.439586
4	90029079	G	A	chr4:90029079:G:A	2	0.0516735	0.518057	0.266238	0.0516735	0.518057	0.266238	0	0.0208651	0.885147	0	0.120206	0.237976	NA	NA	0.552032	0.474526
4	90025578	A	T	chr4:90025578:A:T	2	0.0523741	0.516812	0.266392	0.0523741	0.516812	0.266392	0	0.0193208	0.889451	0	0.122051	0.238017	NA	NA	0.54951	0.47488
4	90017424	A	G	chr4:90017424:A:G	2	0.0539621	0.512611	0.265995	0.0539621	0.512611	0.265995	0	0.0172008	0.895655	0	0.133743	0.223374	NA	NA	0.545108	0.475161
4	89648468	T	C	chr4:89648468:T:C	2	0.0546269	0.552623	0.28755	0.0546269	0.552623	0.28755	0	0.134427	0.713886	0	0.1021	0.282414	NA	NA	0.654887	0.443933
4	90169425	G	C	chr4:90169425:G:C	2	0.0557976	0.54749	0.286252	0.0557976	0.54749	0.286252	0	0.038106	0.84523	0	0.110983	0.28229	NA	NA	0.594099	0.480498
4	89971566	CT	C	chr4:89971566:CT:C	2	0.0559033	0.539411	0.28215	0.0559033	0.539411	0.28215	0	0.0645465	0.799449	0	0.211833	0.141587	NA	NA	0.474673	0.618784
4	90174724	A	G	chr4:90174724:A:G	2	0.0561661	0.546572	0.286202	0.0561661	0.546572	0.286202	0	0.0382298	0.844982	0	0.111521	0.28296	NA	NA	0.593283	0.479533
4	90178979	G	T	chr4:90178979:G:T	2	0.0561827	0.546489	0.286177	0.0561827	0.546489	0.286177	0	0.0387486	0.843948	0	0.111326	0.283531	NA	NA	0.593501	0.478987
4	90177988	C	T	chr4:90177988:C:T	2	0.0561888	0.546471	0.286175	0.0561888	0.546471	0.286175	0	0.0386937	0.844057	0	0.111354	0.283499	NA	NA	0.593449	0.479017
4	90179245	TAAAG	T	chr4:90179245:TAAAG:T	2	0.0561956	0.54647	0.286183	0.0561956	0.54647	0.286183	0	0.0387173	0.84401	0	0.111349	0.283551	NA	NA	0.593462	0.478991
4	90175844	A	G	chr4:90175844:A:G	2	0.0562571	0.546299	0.286164	0.0562571	0.546299	0.286164	0	0.0389397	0.843568	0	0.111367	0.283833	NA	NA	0.593429	0.47864
4	90181553	A	G	chr4:90181553:A:G	2	0.0564431	0.546105	0.286279	0.0564431	0.546105	0.286279	0	0.039424	0.842611	0	0.111335	0.284979	NA	NA	0.593505	0.47794
4	90181499	A	G	chr4:90181499:A:G	2	0.056504	0.54587	0.286226	0.056504	0.54587	0.286226	0	0.0391592	0.843134	0	0.11157	0.284714	NA	NA	0.593124	0.477979
4	90158588	T	A	chr4:90158588:T:A	2	0.0572172	0.537797	0.282806	0.0572172	0.537797	0.282806	0	0.0621871	0.803072	0	0.108343	0.294217	NA	NA	0.598298	0.455589
4	90149918	T	C	chr4:90149918:T:C	2	0.0575224	0.53791	0.283212	0.0575224	0.53791	0.283212	0	0.0411265	0.839294	0	0.11432	0.282488	NA	NA	0.586677	0.470268
4	90022293	G	A	chr4:90022293:G:A	2	0.0580367	0.50965	0.268885	0.0580367	0.50965	0.268885	0	0.0326719	0.856561	0	0.122147	0.266298	NA	NA	0.55215	0.45407
4	90146182	T	C	chr4:90146182:T:C	2	0.0581213	0.53506	0.282386	0.0581213	0.53506	0.282386	0	0.0456303	0.830849	0	0.114348	0.285071	NA	NA	0.586636	0.464511
4	89655739	T	C	chr4:89655739:T:C	2	0.0584511	0.544235	0.287605	0.0584511	0.544235	0.287605	0	0.195821	0.658115	0	0.0956928	0.317137	NA	NA	0.667756	0.413102
4	89163666	A	T	chr4:89163666:A:T	2	0.0585655	0.480377	0.253974	0.197476	0.496272	0.385073	56.3097	2.28884	0.130307	0.167165	0.722033	0.0165844	NA	NA	0.123335	0.893876
4	90155408	A	T	chr4:90155408:A:T	2	0.0588819	0.533749	0.282545	0.0588819	0.533749	0.282545	0	0.0470222	0.828328	0	0.114753	0.288178	NA	NA	0.586088	0.462027
4	90143311	C	T	chr4:90143311:C:T	2	0.0592137	0.532855	0.282441	0.0592137	0.532855	0.282441	0	0.04976	0.823481	0	0.114314	0.290891	NA	NA	0.586703	0.459138
4	90151550	T	C	chr4:90151550:T:C	2	0.0597258	0.53166	0.282376	0.0597258	0.53166	0.282376	0	0.0527643	0.818321	0	0.114079	0.294055	NA	NA	0.58714	0.455827
4	90158181	TA	T	chr4:90158181:TA:T	2	0.0597676	0.531525	0.28235	0.0597676	0.531525	0.28235	0	0.0531656	0.817644	0	0.114029	0.294374	NA	NA	0.587222	0.455427
4	90161630	T	C	chr4:90161630:T:C	2	0.0598064	0.531444	0.28235	0.0598064	0.531444	0.28235	0	0.0518054	0.819951	0	0.114515	0.29344	NA	NA	0.586421	0.456322
4	90153299	G	T	chr4:90153299:G:T	2	0.0598137	0.531556	0.282418	0.0598137	0.531556	0.282418	0	0.0518199	0.819926	0	0.114464	0.293635	NA	NA	0.586529	0.456371
4	90147773	T	C	chr4:90147773:T:C	2	0.0598395	0.531319	0.28232	0.0598395	0.531319	0.28232	0	0.0523337	0.819051	0	0.114385	0.293916	NA	NA	0.586571	0.455824
4	90147518	A	T	chr4:90147518:A:T	2	0.0598481	0.531298	0.282318	0.0598481	0.531298	0.282318	0	0.0523899	0.818956	0	0.114379	0.293974	NA	NA	0.586579	0.455763
4	90145985	G	A	chr4:90145985:G:A	2	0.05985	0.531297	0.28232	0.05985	0.531297	0.28232	0	0.0525311	0.818716	0	0.114336	0.294086	NA	NA	0.586653	0.45566
4	90144974	C	T	chr4:90144974:C:T	2	0.0598656	0.531255	0.282315	0.0598656	0.531255	0.282315	0	0.0524677	0.818824	0	0.11438	0.29406	NA	NA	0.586579	0.455668
4	90156473	C	T	chr4:90156473:C:T	2	0.0598702	0.531314	0.282351	0.0598702	0.531314	0.282351	0	0.0522608	0.819175	0	0.114444	0.293941	NA	NA	0.586531	0.45586
4	90147462	A	T	chr4:90147462:A:T	2	0.0598809	0.53123	0.282319	0.0598809	0.53123	0.282319	0	0.0525279	0.818722	0	0.114373	0.294162	NA	NA	0.586583	0.455594
4	90162479	G	C	chr4:90162479:G:C	2	0.0598831	0.531289	0.282352	0.0598831	0.531289	0.282352	0	0.052332	0.819054	0	0.114446	0.293997	NA	NA	0.586548	0.455789
4	90149826	G	A	chr4:90149826:G:A	2	0.0599064	0.531202	0.282332	0.0599064	0.531202	0.282332	0	0.0527634	0.818323	0	0.11432	0.294426	NA	NA	0.586677	0.455387
4	90147919	C	G	chr4:90147919:C:G	2	0.0599132	0.53137	0.282429	0.0599132	0.53137	0.282429	0	0.0525037	0.818763	0	0.114504	0.293968	NA	NA	0.58677	0.455774
4	89659866	T	A	chr4:89659866:T:A	2	0.0599156	0.540818	0.287453	0.0599156	0.540818	0.287453	0	0.185522	0.66667	0	0.0988154	0.317145	NA	NA	0.660852	0.413108
4	90158863	G	T	chr4:90158863:G:T	2	0.0599189	0.531226	0.282358	0.0599189	0.531226	0.282358	0	0.0524421	0.818867	0	0.114458	0.294156	NA	NA	0.586545	0.455646
4	90160758	G	A	chr4:90160758:G:A	2	0.05993	0.531188	0.28235	0.05993	0.531188	0.28235	0	0.052566	0.818657	0	0.114437	0.294259	NA	NA	0.586573	0.455524
4	90159447	A	G	chr4:90159447:A:G	2	0.059943	0.531146	0.282342	0.059943	0.531146	0.282342	0	0.0524736	0.818814	0	0.114478	0.294235	NA	NA	0.586478	0.455547
4	90160338	C	T	chr4:90160338:C:T	2	0.0599471	0.531129	0.282338	0.0599471	0.531129	0.282338	0	0.0525941	0.818609	0	0.114446	0.29433	NA	NA	0.586525	0.455446
4	90148478	A	G	chr4:90148478:A:G	2	0.0599526	0.531095	0.282326	0.0599526	0.531095	0.282326	0	0.0527892	0.818279	0	0.114373	0.294541	NA	NA	0.586583	0.455264
4	90159157	T	C	chr4:90159157:T:C	2	0.0599592	0.531111	0.282342	0.0599592	0.531111	0.282342	0	0.0525397	0.818701	0	0.114478	0.294319	NA	NA	0.586478	0.455465
4	90155711	G	A	chr4:90155711:G:A	2	0.0599921	0.531046	0.282343	0.0599921	0.531046	0.282343	0	0.0525522	0.81868	0	0.114512	0.294412	NA	NA	0.586418	0.455388
4	90158610	G	A	chr4:90158610:G:A	2	0.059995	0.531061	0.282354	0.059995	0.531061	0.282354	0	0.0526557	0.818505	0	0.114466	0.294548	NA	NA	0.586482	0.455315
4	90155715	C	A	chr4:90155715:C:A	2	0.060088	0.530831	0.282335	0.060088	0.530831	0.282335	0	0.0526284	0.818551	0	0.114616	0.294665	NA	NA	0.586244	0.455124
4	90152623	G	C	chr4:90152623:G:C	2	0.0602215	0.530585	0.282351	0.0602215	0.530585	0.282351	0	0.0538722	0.816457	0	0.11435	0.296006	NA	NA	0.586637	0.453963
4	89715267	C	T	chr4:89715267:C:T	2	0.0615889	-0.40243	0.21529	0.392751	-0.349938	0.409457	71.5129	3.51036	0.0609864	0.240416	0.00839892	0.809601	NA	NA	-0.739019	0.0809629
4	89216185	C	A	chr4:89216185:C:A	2	0.0619681	-0.488149	0.261528	0.215727	-0.520561	0.420496	60.7839	2.54997	0.110296	0.215484	0.729571	0.0150178	NA	NA	-0.120457	-0.962488
4	90173178	G	A	chr4:90173178:G:A	2	0.0627221	0.533378	0.286584	0.0627221	0.533378	0.286584	0	0.0633477	0.801281	0	0.111403	0.319001	NA	NA	0.593363	0.446643
4	89670738	T	C	chr4:89670738:T:C	2	0.0632401	0.529598	0.285114	0.0632401	0.529598	0.285114	0	0.290713	0.589764	0	0.0884277	0.359897	NA	NA	0.680345	0.372832
4	89201529	T	C	chr4:89201529:T:C	2	0.0633973	-0.421793	0.227211	0.210165	-0.454795	0.362932	60.0367	2.5023	0.11368	0.15874	0.705526	0.0159742	NA	NA	-0.113166	-0.840358
4	89661887	CT	C	chr4:89661887:CT:C	2	0.0634387	0.538468	0.290106	0.0634387	0.538468	0.290106	0	0.330319	0.565471	0	0.0820776	0.385791	NA	NA	0.697883	0.364079
4	90148737	A	G	chr4:90148737:A:G	2	0.0648871	0.515902	0.279465	0.0648871	0.515902	0.279465	0	0.0755665	0.783398	0	0.115626	0.315427	NA	NA	0.582705	0.427556
4	89674789	T	C	chr4:89674789:T:C	2	0.0653075	0.533164	0.289268	0.0653075	0.533164	0.289268	0	0.326575	0.567683	0	0.0842811	0.388568	NA	NA	0.691497	0.360575
4	90048414	G	A	chr4:90048414:G:A	2	0.0658371	0.488643	0.265634	0.0658371	0.488643	0.265634	0	0.00520827	0.942468	0	0.154311	0.243542	NA	NA	0.505635	0.467015
4	89671544	A	C	chr4:89671544:A:C	2	0.0659448	0.531966	0.289301	0.0659448	0.531966	0.289301	0	0.322158	0.570314	0	0.0853354	0.38867	NA	NA	0.689246	0.360533
4	90020200	A	G	chr4:90020200:A:G	2	0.0660949	0.492679	0.268084	0.0660949	0.492679	0.268084	0	0.027779	0.867629	0	0.13465	0.279986	NA	NA	0.531544	0.44131
4	90018300	G	A	chr4:90018300:G:A	2	0.0662035	0.496154	0.270083	0.0662035	0.496154	0.270083	0	0.0333562	0.855083	0	0.130876	0.28863	NA	NA	0.538676	0.438933
4	89168673	A	G	chr4:89168673:A:G	2	0.0664533	-0.429862	0.234212	0.285544	-0.469429	0.439561	71.1866	3.4706	0.0624685	0.27545	0.883858	0.00902543	NA	NA	-0.0455908	-0.925297
4	89173577	C	T	chr4:89173577:C:T	2	0.0673106	-0.426511	0.233118	0.294639	-0.462588	0.4414	71.7707	3.54242	0.0598182	0.279957	0.910411	0.00873036	NA	NA	-0.035149	-0.918406
4	89168502	C	T	chr4:89168502:C:T	2	0.0673434	-0.42794	0.233927	0.293574	-0.468111	0.445687	72.0481	3.57757	0.0585647	0.286578	0.9037	0.00857367	NA	NA	-0.0377364	-0.929655
4	90020780	T	C	chr4:90020780:T:C	2	0.0675187	0.490083	0.268068	0.0675187	0.490083	0.268068	0	0.0313062	0.859559	0	0.134795	0.286235	NA	NA	0.531344	0.43556
4	90089769	A	C	chr4:90089769:A:C	2	0.0675197	0.526889	0.288201	0.0675197	0.526889	0.288201	0	0.0235567	0.878018	0	0.136818	0.283029	NA	NA	0.564819	0.475304
4	89173930	C	T	chr4:89173930:C:T	2	0.0676028	-0.42603	0.233103	0.295551	-0.462189	0.441855	71.8319	3.55012	0.0595413	0.280772	0.912593	0.00872458	NA	NA	-0.0342867	-0.918451
4	89173136	C	T	chr4:89173136:C:T	2	0.0677656	-0.425797	0.233114	0.295473	-0.461923	0.441529	71.7875	3.54453	0.0597422	0.280186	0.9124	0.00877157	NA	NA	-0.0343634	-0.917878
4	90095646	C	T	chr4:90095646:C:T	2	0.0684587	0.524976	0.288136	0.0684587	0.524976	0.288136	0	0.021696	0.882899	0	0.139095	0.28285	NA	NA	0.561357	0.475465
4	90049110	C	T	chr4:90049110:C:T	2	0.0686897	0.484859	0.26634	0.0686897	0.484859	0.26634	0	0.00179759	0.966181	0	0.164135	0.240077	NA	NA	0.494854	0.472101
4	89213802	T	C	chr4:89213802:T:C	2	0.0692425	-0.481859	0.265219	0.207584	-0.506769	0.402122	56.0668	2.27618	0.131375	0.18175	0.728214	0.0194978	NA	NA	-0.123693	-0.928884
4	90093581	T	C	chr4:90093581:T:C	2	0.0695904	0.522654	0.288032	0.0695904	0.522654	0.288032	0	0.0231579	0.879047	0	0.13982	0.286525	NA	NA	0.560246	0.471546
4	89170714	C	T	chr4:89170714:C:T	2	0.0707441	-0.421198	0.233077	0.292041	-0.457117	0.433839	70.7711	3.42127	0.0643614	0.266718	0.903386	0.00979279	NA	NA	-0.0378589	-0.906045
4	89172219	G	T	chr4:89172219:G:T	2	0.0713742	-0.419938	0.232899	0.293018	-0.455274	0.432966	70.7079	3.41389	0.06465	0.2654	0.906327	0.00990906	NA	NA	-0.0366987	-0.903125
4	90061717	G	A	chr4:90061717:G:A	2	0.0716599	0.486938	0.27033	0.0716599	0.486938	0.27033	0	0.0784963	0.779346	0	0.242071	0.162093	NA	NA	0.420544	0.573337
4	89716274	T	C	chr4:89716274:T:C	2	0.0731918	0.657615	0.367048	0.173618	0.638814	0.469484	38.4627	1.62503	0.202392	0.170252	0.0289366	0.800899	NA	NA	1.07918	0.138286
4	89248967	A	G	chr4:89248967:A:G	2	0.073333	0.607435	0.339207	0.073333	0.607435	0.339207	0	0.502838	0.478256	0	0.393806	0.0841705	NA	NA	0.389955	0.873469
4	90104486	C	T	chr4:90104486:C:T	2	0.0745706	0.511873	0.28707	0.0745706	0.511873	0.28707	0	0.0375149	0.846421	0	0.140002	0.30805	NA	NA	0.559922	0.447531
4	90103232	G	T	chr4:90103232:G:T	2	0.0746903	0.511661	0.287069	0.0746903	0.511661	0.287069	0	0.037829	0.845787	0	0.140012	0.308563	NA	NA	0.559911	0.447051
4	89267202	T	C	chr4:89267202:T:C	2	0.0750649	0.533691	0.299815	0.0750649	0.533691	0.299815	0	0.0224212	0.880972	0	0.160459	0.269132	NA	NA	0.575589	0.485588
4	90078419	A	G	chr4:90078419:A:G	2	0.0763567	0.50147	0.28296	0.0763567	0.50147	0.28296	0	0.0149204	0.902781	0	0.157462	0.28203	NA	NA	0.531742	0.462007
4	90080667	C	T	chr4:90080667:C:T	2	0.0763703	0.501436	0.282954	0.0763703	0.501436	0.282954	0	0.0151434	0.902061	0	0.157315	0.282339	NA	NA	0.531935	0.461683
4	90113090	A	G	chr4:90113090:A:G	2	0.0765593	0.50802	0.286853	0.0765593	0.50802	0.286853	0	0.0435803	0.834637	0	0.140073	0.316612	NA	NA	0.55987	0.438859
4	89299508	C	T	chr4:89299508:C:T	2	0.0769322	0.415657	0.234998	0.0769322	0.415657	0.234998	0	0.0550515	0.814496	0	0.227903	0.188449	NA	NA	0.369508	0.481534
4	90155090	G	A	chr4:90155090:G:A	2	0.0772577	0.472743	0.267567	0.0772577	0.472743	0.267567	0	0.0155455	0.900776	0	0.209892	0.210928	NA	NA	0.443847	0.511258
4	90031431	C	T	chr4:90031431:C:T	2	0.077855	0.480368	0.27243	0.077855	0.480368	0.27243	0	0.0370414	0.847381	0	0.143096	0.316872	NA	NA	0.52528	0.419156
4	89167867	T	A	chr4:89167867:T:A	2	0.0781304	-0.415583	0.235907	0.284119	-0.457062	0.426718	68.8769	3.21304	0.0730535	0.251317	0.876151	0.0121276	NA	NA	-0.0486767	-0.902935
4	89634686	C	T	chr4:89634686:C:T	2	0.0784602	0.559567	0.317992	0.0784602	0.559567	0.317992	0	0.4267	0.513613	0	0.0857509	0.449931	NA	NA	0.760869	0.345226
4	89648007	A	G	chr4:89648007:A:G	2	0.0793283	0.557943	0.317989	0.0793283	0.557943	0.317989	0	0.418413	0.51773	0	0.0871244	0.450138	NA	NA	0.756959	0.345353
4	89199635	C	G	chr4:89199635:C:G	2	0.0804516	-0.392586	0.224582	0.290204	-0.432611	0.409021	69.2974	3.25705	0.0711169	0.232302	0.890484	0.0121158	NA	NA	-0.0409393	-0.85975
4	89197542	G	A	chr4:89197542:G:A	2	0.0807254	-0.39292	0.224976	0.296722	-0.433284	0.415226	70.1204	3.34677	0.067337	0.242208	0.906822	0.0115199	NA	NA	-0.0349018	-0.866066
4	89716165	T	TAATAA	chr4:89716165:T:TAATAA	2	0.0807919	0.64272	0.368087	0.166392	0.62689	0.452992	33.571	1.50537	0.219847	0.138435	0.0341325	0.796938	NA	NA	1.04964	0.141493
4	89704988	G	A	chr4:89704988:G:A	2	0.0812444	-0.375793	0.215538	0.492216	-0.31209	0.454419	76.7697	4.30472	0.0380067	0.317625	0.0076502	0.630809	NA	NA	-0.747642	0.162014
4	89167809	A	G	chr4:89167809:A:G	2	0.0813483	-0.410704	0.235642	0.2939	-0.452895	0.431491	69.6328	3.29302	0.0695749	0.259762	0.899504	0.0119732	NA	NA	-0.0394114	-0.903178
4	90158830	T	C	chr4:90158830:T:C	2	0.0813903	0.467121	0.268048	0.0813903	0.467121	0.268048	0	0.0100044	0.920327	0	0.209731	0.224773	NA	NA	0.443997	0.498206
4	90160128	G	A	chr4:90160128:G:A	2	0.0814905	0.466961	0.268045	0.0814905	0.466961	0.268045	0	0.0100126	0.920294	0	0.209886	0.224917	NA	NA	0.443829	0.49806
4	90146923	A	G	chr4:90146923:A:G	2	0.0816036	0.466764	0.268031	0.0816036	0.466764	0.268031	0	0.0108041	0.917215	0	0.21122	0.223707	NA	NA	0.442711	0.499033
4	89196966	C	CT	chr4:89196966:C:CT	2	0.0816096	-0.391869	0.225028	0.295972	-0.431899	0.413257	69.8214	3.31361	0.0687084	0.238902	0.905031	0.0118583	NA	NA	-0.0355823	-0.86282
4	90147443	G	A	chr4:90147443:G:A	2	0.0819859	0.466171	0.268026	0.0819859	0.466171	0.268026	0	0.0108165	0.917167	0	0.21182	0.224251	NA	NA	0.442106	0.49846
4	89197597	A	C	chr4:89197597:A:C	2	0.0821349	-0.39021	0.224461	0.29464	-0.430843	0.411111	69.6345	3.29321	0.0695668	0.235819	0.900695	0.0120753	NA	NA	-0.0370694	-0.860055
4	90083276	A	G	chr4:90083276:A:G	2	0.0822941	0.493078	0.283781	0.0822941	0.493078	0.283781	0	0.0199521	0.887671	0	0.160649	0.300754	NA	NA	0.527998	0.447065
4	89185312	G	A	chr4:89185312:G:A	2	0.0822981	-0.392043	0.225636	0.301144	-0.435916	0.421589	70.778	3.42208	0.0643298	0.252063	0.914338	0.0112244	NA	NA	-0.0320515	-0.876008
4	89198258	T	C	chr4:89198258:T:C	2	0.0824497	-0.390635	0.224936	0.295812	-0.430247	0.411541	69.5982	3.28928	0.0697337	0.236168	0.90484	0.0121358	NA	NA	-0.0356467	-0.859455
4	89200869	T	G	chr4:89200869:T:G	2	0.0829732	-0.392788	0.226562	0.285825	-0.434337	0.406939	68.3685	3.16141	0.0753981	0.226941	0.877245	0.0131916	NA	NA	-0.0461671	-0.860953
4	90017664	G	T	chr4:90017664:G:T	2	0.0837096	0.477684	0.276189	0.0837096	0.477684	0.276189	0	0.0476242	0.82725	0	0.150155	0.325101	NA	NA	0.531116	0.409695
4	89201010	G	T	chr4:89201010:G:T	2	0.0837321	-0.391881	0.226596	0.28586	-0.433301	0.405998	68.211	3.14574	0.0761256	0.225378	0.877304	0.0134204	NA	NA	-0.0461472	-0.85906
4	89962939	T	C	chr4:89962939:T:C	2	0.0844935	0.49247	0.285459	0.0844935	0.49247	0.285459	0	0.234211	0.628419	0	0.333549	0.13144	NA	NA	0.369522	0.647699
4	90168951	T	C	chr4:90168951:T:C	2	0.0852012	0.468764	0.272336	0.0852012	0.468764	0.272336	0	0.00295537	0.956646	0	0.199959	0.250043	NA	NA	0.456298	0.486347
4	90171177	T	TA	chr4:90171177:T:TA	2	0.0854549	0.47029	0.273444	0.0854549	0.47029	0.273444	0	0.00901812	0.924344	0	0.209453	0.238103	NA	NA	0.448449	0.501163
4	90013422	G	A	chr4:90013422:G:A	2	0.0856231	0.474895	0.27627	0.0856231	0.474895	0.27627	0	0.0488065	0.825153	0	0.151877	0.32964	NA	NA	0.528991	0.406033
4	88965572	TA	T	chr4:88965572:TA:T	2	0.0860665	0.391435	0.22804	0.0860665	0.391435	0.22804	0	0.369167	0.543459	0	0.0927329	0.484224	NA	NA	0.51656	0.238009
4	89192987	A	C	chr4:89192987:A:C	2	0.0861203	-0.38629	0.225081	0.296375	-0.425813	0.407774	68.9789	3.22361	0.0725835	0.229831	0.905393	0.0131047	NA	NA	-0.0354269	-0.851749
4	89193524	C	T	chr4:89193524:C:T	2	0.0864935	-0.385893	0.225117	0.296984	-0.42543	0.407921	68.9916	3.22493	0.072525	0.230039	0.90683	0.0131436	NA	NA	-0.0348924	-0.851508
4	89194224	TAAA	T	chr4:89194224:TAAA:T	2	0.0865179	-0.385808	0.225084	0.296902	-0.42521	0.40764	68.9604	3.2217	0.0726683	0.229618	0.906759	0.0131712	NA	NA	-0.034919	-0.850971
4	89965036	G	A	chr4:89965036:G:A	2	0.0865777	0.497244	0.290152	0.0865777	0.497244	0.290152	0	0.320765	0.571148	0	0.367097	0.117962	NA	NA	0.350669	0.681482
4	89231455	G	A	chr4:89231455:G:A	2	0.0865879	0.472848	0.275926	0.0865879	0.472848	0.275926	0	0.107807	0.742655	0	0.259967	0.182695	NA	NA	0.399632	0.584953
4	89193245	T	C	chr4:89193245:T:C	2	0.0866266	-0.385734	0.225119	0.296971	-0.425226	0.407715	68.9599	3.22163	0.0726711	0.229702	0.906809	0.0131866	NA	NA	-0.0349008	-0.851105
4	90169698	T	A	chr4:90169698:T:A	2	0.0872945	0.465294	0.272127	0.0872945	0.465294	0.272127	0	0.00445191	0.946803	0	0.205762	0.249336	NA	NA	0.450015	0.486871
4	90167591	A	T	chr4:90167591:A:T	2	0.0873027	0.465267	0.272118	0.0873027	0.465267	0.272118	0	0.00435854	0.947362	0	0.205623	0.249554	NA	NA	0.450149	0.486615
4	90169822	C	CT	chr4:90169822:C:CT	2	0.0874252	0.46511	0.272131	0.0874252	0.46511	0.272131	0	0.00428111	0.947832	0	0.205646	0.249943	NA	NA	0.450127	0.48627
4	90149891	T	C	chr4:90149891:T:C	2	0.0874256	0.454142	0.265714	0.0874256	0.454142	0.265714	0	0.0033354	0.953945	0	0.212236	0.242091	NA	NA	0.440696	0.471656
4	90169016	G	A	chr4:90169016:G:A	2	0.0876383	0.464982	0.272239	0.0876383	0.464982	0.272239	0	0.00431928	0.9476	0	0.206101	0.250065	NA	NA	0.449921	0.486237
4	90167918	G	A	chr4:90167918:G:A	2	0.0882503	0.463793	0.272067	0.0882503	0.463793	0.272067	0	0.00501293	0.943555	0	0.208056	0.249497	NA	NA	0.447588	0.486691
4	90063778	T	C	chr4:90063778:T:C	2	0.0893189	0.458581	0.269912	0.0893189	0.458581	0.269912	0	0.0256249	0.87282	0	0.242024	0.214103	NA	NA	0.420573	0.507698
4	90168301	T	C	chr4:90168301:T:C	2	0.0894489	0.463182	0.272731	0.0894489	0.463182	0.272731	0	0.00533546	0.941771	0	0.209903	0.251041	NA	NA	0.44646	0.486915
4	90134733	T	C	chr4:90134733:T:C	2	0.0914167	0.483678	0.286544	0.0914167	0.483678	0.286544	0	0.0879106	0.76685	0	0.141814	0.37745	NA	NA	0.557427	0.385804
4	90141334	G	A	chr4:90141334:G:A	2	0.0914948	0.483551	0.286538	0.0914948	0.483551	0.286538	0	0.0878266	0.766959	0	0.141933	0.377499	NA	NA	0.55727	0.385735
4	89185462	G	C	chr4:89185462:G:C	2	0.0917972	-0.425924	0.252625	0.0917972	-0.425924	0.252625	0	0.036159	0.849188	0	0.245364	0.216229	NA	NA	-0.385106	-0.482459
4	89685975	C	G	chr4:89685975:C:G	2	0.0928964	-0.365164	0.217319	0.16961	-0.35245	0.256615	27.1421	1.37254	0.241377	0.0363791	0.041259	0.861041	NA	NA	-0.577194	-0.0594454
4	89270912	A	C	chr4:89270912:A:C	2	0.0940372	0.38615	0.23061	0.0940372	0.38615	0.23061	0	0.0112245	0.915625	0	0.188635	0.297171	NA	NA	0.408176	0.359049
4	90096460	C	T	chr4:90096460:C:T	2	0.0943922	0.48133	0.287762	0.0943922	0.48133	0.287762	0	0.0438737	0.834089	0	0.159866	0.352007	NA	NA	0.533082	0.411129
4	90132834	G	C	chr4:90132834:G:C	2	0.0945914	0.479124	0.286615	0.0945914	0.479124	0.286615	0	0.0990358	0.75299	0	0.141894	0.390886	NA	NA	0.557403	0.375193
4	90088564	G	T	chr4:90088564:G:T	2	0.095087	0.451933	0.270756	0.095087	0.451933	0.270756	0	0.0618445	0.803604	0	0.275468	0.197792	NA	NA	0.392846	0.528663
4	89303899	CAT	C	chr4:89303899:CAT:C	2	0.0955954	0.407578	0.244558	0.0955954	0.407578	0.244558	0	0.179185	0.672075	0	0.125321	0.435848	NA	NA	0.498199	0.289319
4	90134041	TAAC	T	chr4:90134041:TAAC:T	2	0.0958168	0.480667	0.288606	0.0958168	0.480667	0.288606	0	0.00896686	0.924558	0	0.188189	0.305263	NA	NA	0.504571	0.449422
4	89704947	G	C	chr4:89704947:G:C	2	0.0971867	-0.35892	0.216393	0.439222	-0.303977	0.392985	68.4976	3.17436	0.0748024	0.212447	0.0159095	0.737177	NA	NA	-0.672506	0.115088
4	89954759	A	G	chr4:89954759:A:G	2	0.0976194	-0.361768	0.218392	0.0976194	-0.361768	0.218392	0	0.898159	0.343276	0	0.558263	0.069303	NA	NA	-0.173029	-0.588737
4	90130537	T	C	chr4:90130537:T:C	2	0.0977546	0.477729	0.288512	0.0977546	0.477729	0.288512	0	0.0151308	0.902101	0	0.184305	0.318678	NA	NA	0.508752	0.437131
4	89683468	A	T	chr4:89683468:A:T	2	0.0980076	0.491681	0.297162	0.0980076	0.491681	0.297162	0	0.304512	0.581068	0	0.112979	0.466549	NA	NA	0.645227	0.316555
4	90159525	T	G	chr4:90159525:T:G	2	0.10094	0.438547	0.267356	0.10094	0.438547	0.267356	0	0.00625982	0.936938	0	0.234384	0.257374	NA	NA	0.42026	0.463015
4	90150510	G	T	chr4:90150510:G:T	2	0.101394	0.43814	0.267463	0.101394	0.43814	0.267463	0	0.00663315	0.935089	0	0.235952	0.25688	NA	NA	0.419281	0.463301
4	90148935	G	A	chr4:90148935:G:A	2	0.10165	0.437887	0.267509	0.10165	0.437887	0.267509	0	0.00679249	0.934315	0	0.23665	0.256821	NA	NA	0.418793	0.463344
4	90162431	C	G	chr4:90162431:C:G	2	0.101851	0.437758	0.267588	0.101851	0.437758	0.267588	0	0.0061465	0.93751	0	0.235715	0.258565	NA	NA	0.419604	0.462001
4	90172469	G	A	chr4:90172469:G:A	2	0.102	0.444314	0.271713	0.102	0.444314	0.271713	0	9.14201e-05	0.992371	0	0.21409	0.287662	NA	NA	0.442117	0.447386
4	90108041	T	C	chr4:90108041:T:C	2	0.103053	0.440099	0.269961	0.103053	0.440099	0.269961	0	0.0411321	0.839283	0	0.276766	0.218244	NA	NA	0.391741	0.502088
4	90144201	T	C	chr4:90144201:T:C	2	0.103241	0.436195	0.267713	0.103241	0.436195	0.267713	0	0.00819948	0.927849	0	0.24139	0.255957	NA	NA	0.415169	0.464144
4	90142596	G	A	chr4:90142596:G:A	2	0.103252	0.436197	0.267722	0.103252	0.436197	0.267722	0	0.00833295	0.927266	0	0.241591	0.255748	NA	NA	0.415	0.464374
4	90176668	A	G	chr4:90176668:A:G	2	0.104284	0.441836	0.271995	0.104284	0.441836	0.271995	0	0.000242519	0.987575	0	0.210611	0.300542	NA	NA	0.445408	0.436813
4	90122791	TA	T	chr4:90122791:TA:T	2	0.104303	0.465514	0.286587	0.104303	0.465514	0.286587	0	0.0708451	0.79011	0	0.161016	0.388172	NA	NA	0.531647	0.37753
4	89192255	T	G	chr4:89192255:T:G	2	0.104373	0.504041	0.310368	0.104373	0.504041	0.310368	0	0.569672	0.450389	0	0.0800748	0.70462	NA	NA	0.681515	0.194838
4	90125568	T	C	chr4:90125568:T:C	2	0.104432	0.433035	0.266691	0.104432	0.433035	0.266691	0	0.0336722	0.854406	0	0.279038	0.220914	NA	NA	0.38887	0.487261
4	90113264	G	T	chr4:90113264:G:T	2	0.104743	0.464689	0.286441	0.104743	0.464689	0.286441	0	0.0732148	0.786712	0	0.160656	0.390632	NA	NA	0.531906	0.375319
4	90108362	A	G	chr4:90108362:A:G	2	0.105067	0.437329	0.269828	0.105067	0.437329	0.269828	0	0.0367133	0.84805	0	0.276929	0.223537	NA	NA	0.391612	0.495797
4	90118743	C	T	chr4:90118743:C:T	2	0.105094	0.437248	0.269799	0.105094	0.437248	0.269799	0	0.0364364	0.848617	0	0.276786	0.223756	NA	NA	0.391704	0.495483
4	89952944	A	AC	chr4:89952944:A:AC	2	0.106192	-0.35376	0.218972	0.106192	-0.35376	0.218972	0	0.94751	0.330354	0	0.593265	0.0704615	NA	NA	-0.158581	-0.58653
4	89956811	A	G	chr4:89956811:A:G	2	0.106638	-0.352649	0.218563	0.106638	-0.352649	0.218563	0	0.944839	0.331036	0	0.594752	0.0707642	NA	NA	-0.157773	-0.584257
4	90165989	G	A	chr4:90165989:G:A	2	0.108174	0.476821	0.296816	0.108174	0.476821	0.296816	0	0.208952	0.64759	0	0.124215	0.513812	NA	NA	0.58628	0.308643
4	90171787	A	G	chr4:90171787:A:G	2	0.109054	0.43485	0.271364	0.109054	0.43485	0.271364	0	0.00149742	0.969132	0	0.23025	0.287762	NA	NA	0.425989	0.447294
4	89307656	C	T	chr4:89307656:C:T	2	0.109442	-0.341483	0.213333	0.232297	-0.330257	0.27649	40.073	1.6687	0.196433	0.061495	0.0400015	0.908756	NA	NA	-0.590469	-0.0364702
4	90167411	C	A	chr4:90167411:C:A	2	0.109639	0.434473	0.271576	0.109639	0.434473	0.271576	0	0.00156073	0.968487	0	0.231502	0.287909	NA	NA	0.425407	0.44717
4	90167322	T	C	chr4:90167322:T:C	2	0.109681	0.434395	0.27156	0.109681	0.434395	0.27156	0	0.00161093	0.967984	0	0.231713	0.287752	NA	NA	0.425186	0.447295
4	90169192	A	G	chr4:90169192:A:G	2	0.109703	0.434418	0.271591	0.109703	0.434418	0.271591	0	0.0016035	0.968058	0	0.231688	0.287853	NA	NA	0.42523	0.447291
4	89306825	T	C	chr4:89306825:T:C	2	0.110643	-0.339376	0.212734	0.235651	-0.328073	0.276638	40.4728	1.6799	0.194937	0.0621702	0.04011	0.913879	NA	NA	-0.588585	-0.0343108
4	89179797	A	G	chr4:89179797:A:G	2	0.111561	-0.359584	0.225981	0.364884	-0.407502	0.449733	74.2567	3.88451	0.0487335	0.300792	0.930875	0.0113547	NA	NA	0.0259256	-0.874153
4	89309344	C	T	chr4:89309344:C:T	2	0.111825	-0.346589	0.217975	0.271102	-0.32672	0.296876	45.2522	1.82656	0.176535	0.0802893	0.0369095	0.988447	NA	NA	-0.600529	-0.00483417
4	89968373	C	T	chr4:89968373:C:T	2	0.111921	-0.348415	0.219182	0.111921	-0.348415	0.219182	0	0.739518	0.389815	0	0.550934	0.0879908	NA	NA	-0.176783	-0.55541
4	90138361	A	G	chr4:90138361:A:G	2	0.11311	0.429713	0.27122	0.11311	0.429713	0.27122	0	0.00486694	0.944382	0	0.252864	0.271791	NA	NA	0.413065	0.451218
4	89303626	CA	C	chr4:89303626:CA:C	2	0.114107	0.383948	0.243005	0.114107	0.383948	0.243005	0	0.11068	0.739371	0	0.160896	0.423244	NA	NA	0.455785	0.292967
4	89184616	G	A	chr4:89184616:G:A	2	0.114443	0.49753	0.315185	0.114443	0.49753	0.315185	0	0.843963	0.358266	0	0.0702435	0.809035	NA	NA	0.722149	0.124272
4	89769597	C	T	chr4:89769597:C:T	2	0.114717	-0.349117	0.221333	0.114717	-0.349117	0.221333	0	0.117548	0.73171	0	0.147894	0.474397	NA	NA	-0.409628	-0.253953
4	90054698	G	A	chr4:90054698:G:A	2	0.114846	0.42884	0.271972	0.114846	0.42884	0.271972	0	0.12572	0.722912	0	0.3418	0.191207	NA	NA	0.344128	0.538616
4	89175047	T	C	chr4:89175047:T:C	2	0.115166	-0.35679	0.226477	0.385798	-0.409685	0.472389	76.5403	4.26262	0.0389598	0.342003	0.875771	0.00953356	NA	NA	0.046769	-0.898565
4	89026103	G	A	chr4:89026103:G:A	2	0.115801	-0.362549	0.230534	0.601379	-0.298813	0.571979	83.4688	6.04915	0.013913	0.546419	0.00506563	0.414275	0.642	0.427	-0.858308	0.285929
4	89969679	G	A	chr4:89969679:G:A	2	0.116871	-0.34616	0.220759	0.116871	-0.34616	0.220759	0	0.624246	0.429474	0	0.529042	0.101185	NA	NA	-0.187729	-0.538183
4	89999188	C	T	chr4:89999188:C:T	2	0.117417	-0.346428	0.221259	0.117417	-0.346428	0.221259	0	0.412374	0.520767	0	0.46624	0.126662	NA	NA	-0.217607	-0.503142
4	90018416	G	A	chr4:90018416:G:A	2	0.117985	-0.347178	0.222082	0.117985	-0.347178	0.222082	0	0.517457	0.471929	0	0.506783	0.112367	NA	NA	-0.200283	-0.520916
4	89968230	C	T	chr4:89968230:C:T	2	0.118753	-0.354207	0.227052	0.122403	-0.35463	0.229569	2.15023	1.02197	0.312051	0.00228238	0.641453	0.0719127	NA	NA	-0.143519	-0.60427
4	90021482	C	G	chr4:90021482:C:G	2	0.120121	-0.344753	0.221811	0.120121	-0.344753	0.221811	0	0.534971	0.464525	0	0.517938	0.111508	NA	NA	-0.195101	-0.520632
4	90020493	A	G	chr4:90020493:A:G	2	0.120591	-0.34445	0.221897	0.120591	-0.34445	0.221897	0	0.53204	0.46575	0	0.516735	0.112321	NA	NA	-0.195517	-0.520346
4	89790619	T	C	chr4:89790619:T:C	2	0.120678	0.331959	0.2139	0.198795	0.319899	0.24895	24.9401	1.33227	0.248402	0.0315709	0.0533884	0.924196	NA	NA	0.535188	0.0320243
4	89179014	C	A	chr4:89179014:C:A	2	0.121449	-0.349755	0.225835	0.382886	-0.399467	0.457795	75.1786	4.02878	0.0447304	0.315517	0.887574	0.011365	NA	NA	0.0422083	-0.873969
4	89992075	T	C	chr4:89992075:T:C	2	0.123786	-0.34094	0.221522	0.123786	-0.34094	0.221522	0	0.50506	0.477285	0	0.510698	0.118187	NA	NA	-0.197264	-0.513442
4	89994518	A	G	chr4:89994518:A:G	2	0.123878	-0.339299	0.22051	0.123878	-0.339299	0.22051	0	0.534049	0.464909	0	0.519306	0.114837	NA	NA	-0.192326	-0.515985
4	89201161	AT	A	chr4:89201161:AT:A	2	0.12416	0.47987	0.312101	0.12416	0.47987	0.312101	0	0.657642	0.417394	0	0.086158	0.781469	NA	NA	0.670534	0.143891
4	89992998	A	G	chr4:89992998:A:G	2	0.124418	-0.340156	0.221385	0.124418	-0.340156	0.221385	0	0.508377	0.475842	0	0.513162	0.118158	NA	NA	-0.196034	-0.513039
4	89308249	G	A	chr4:89308249:G:A	2	0.124663	-0.327193	0.213087	0.282476	-0.313385	0.291582	46.1918	1.85845	0.172803	0.0787837	0.0400466	0.98677	NA	NA	-0.589325	-0.00527427
4	89257698	A	T	chr4:89257698:A:T	2	0.124876	-0.330839	0.215583	0.758523	-0.227426	0.739786	91.3056	11.5017	0.00069533	0.999579	0.000745805	0.114916	0.713	0.335	-0.957431	0.522273
4	89722606	C	G	chr4:89722606:C:G	2	0.124989	-0.325463	0.212143	0.427317	-0.280807	0.353754	62.7379	2.68369	0.101381	0.157906	0.026125	0.764646	NA	NA	-0.609031	0.100463
4	89191337	C	T	chr4:89191337:C:T	2	0.125023	0.483713	0.315322	0.125023	0.483713	0.315322	0	0.702939	0.401798	0	0.0842621	0.78354	NA	NA	0.688038	0.14165
4	89191292	G	A	chr4:89191292:G:A	2	0.126151	0.481342	0.314714	0.126151	0.481342	0.314714	0	0.693202	0.405078	0	0.0855014	0.78371	NA	NA	0.68336	0.14148
4	90025163	T	A	chr4:90025163:T:A	2	0.126496	-0.336714	0.220353	0.126496	-0.336714	0.220353	0	0.586352	0.443833	0	0.541291	0.110421	NA	NA	-0.182406	-0.521219
4	90024305	T	A	chr4:90024305:T:A	2	0.126659	-0.336552	0.220341	0.126659	-0.336552	0.220341	0	0.588403	0.443037	0	0.542197	0.110301	NA	NA	-0.181986	-0.521374
4	89051314	T	C	chr4:89051314:T:C	2	0.126798	-0.352361	0.230776	0.626094	-0.285309	0.585571	84.1829	6.32227	0.0119231	0.577582	0.00505717	0.372692	0.638	0.423	-0.858417	0.312996
4	89194529	G	T	chr4:89194529:G:T	2	0.126804	0.480824	0.314917	0.126804	0.480824	0.314917	0	0.676098	0.410934	0	0.0870476	0.778445	NA	NA	0.68053	0.145078
4	89721313	A	T	chr4:89721313:A:T	2	0.126964	-0.323377	0.211886	0.430973	-0.278713	0.353909	62.8655	2.69291	0.100795	0.158355	0.026418	0.759533	NA	NA	-0.607222	0.10256
4	89193222	C	G	chr4:89193222:C:G	2	0.127111	0.481949	0.315909	0.127111	0.481949	0.315909	0	0.685076	0.407844	0	0.0867373	0.779196	NA	NA	0.684605	0.144582
4	89044308	T	A	chr4:89044308:T:A	2	0.127186	-0.351839	0.23067	0.626761	-0.284882	0.585828	84.2125	6.33412	0.0118437	0.57829	0.00504922	0.371419	0.638	0.422	-0.858292	0.313632
4	89722356	A	G	chr4:89722356:A:G	2	0.127357	-0.323054	0.211893	0.436338	-0.278714	0.358063	63.7949	2.76204	0.096525	0.16439	0.0255426	0.752126	NA	NA	-0.612496	0.105397
4	89684798	A	T	chr4:89684798:A:T	2	0.12773	0.500273	0.328454	0.12773	0.500273	0.328454	0	0.0980594	0.754171	0	0.187295	0.409873	NA	NA	0.598296	0.392351
4	90028411	T	C	chr4:90028411:T:C	2	0.128544	-0.334823	0.220297	0.128544	-0.334823	0.220297	0	0.569652	0.450397	0	0.540637	0.113464	NA	NA	-0.182694	-0.516548
4	90029611	G	T	chr4:90029611:G:T	2	0.128633	-0.334733	0.220289	0.128633	-0.334733	0.220289	0	0.573426	0.448901	0	0.541951	0.113096	NA	NA	-0.182099	-0.517044
4	89965935	A	G	chr4:89965935:A:G	2	0.128814	-0.332575	0.218973	0.128814	-0.332575	0.218973	0	0.834012	0.361115	0	0.613228	0.0893943	NA	NA	-0.14991	-0.551502
4	90033678	G	T	chr4:90033678:G:T	2	0.128823	-0.334557	0.220283	0.128823	-0.334557	0.220283	0	0.571349	0.449723	0	0.541693	0.113444	NA	NA	-0.182208	-0.516537
4	89965861	A	C	chr4:89965861:A:C	2	0.128874	-0.332532	0.218979	0.128874	-0.332532	0.218979	0	0.835034	0.360821	0	0.61363	0.0893458	NA	NA	-0.149746	-0.551594
4	90042569	T	A	chr4:90042569:T:A	2	0.128925	-0.334091	0.220035	0.128925	-0.334091	0.220035	0	0.502545	0.478384	0	0.522219	0.121456	NA	NA	-0.191049	-0.504187
4	89193019	A	T	chr4:89193019:A:T	2	0.128955	0.472937	0.311504	0.128955	0.472937	0.311504	0	0.609764	0.434877	0	0.0926861	0.767102	NA	NA	0.657624	0.152565
4	89993822	G	A	chr4:89993822:G:A	2	0.130139	-0.334174	0.220787	0.130139	-0.334174	0.220787	0	0.589297	0.442691	0	0.549815	0.112233	NA	NA	-0.179013	-0.519314
4	89200194	G	A	chr4:89200194:G:A	2	0.130696	0.471649	0.312069	0.130696	0.471649	0.312069	0	0.632684	0.426373	0	0.0918474	0.783897	NA	NA	0.658683	0.142216
4	90017309	T	G	chr4:90017309:T:G	2	0.131072	0.467207	0.309431	0.131072	0.467207	0.309431	0	0.763172	0.382338	0	0.0861886	0.753302	NA	NA	0.697531	0.14995
4	89967553	C	G	chr4:89967553:C:G	2	0.131541	-0.330686	0.21928	0.131541	-0.330686	0.21928	0	0.821557	0.364725	0	0.616597	0.0916527	NA	NA	-0.148816	-0.547893
4	89257520	C	T	chr4:89257520:C:T	2	0.131576	-0.327357	0.217092	0.779607	-0.209821	0.749811	91.365	11.5808	0.000666356	1.02756	0.000824849	0.102246	0.706	0.338	-0.948606	0.551181
4	89188381	C	T	chr4:89188381:C:T	2	0.13167	0.474795	0.314945	0.13167	0.474795	0.314945	0	0.668096	0.413716	0	0.0904734	0.784378	NA	NA	0.673377	0.141086
4	89039134	A	G	chr4:89039134:A:G	2	0.132352	-0.347197	0.230713	0.636826	-0.279217	0.591385	84.5005	6.45182	0.0110839	0.59132	0.00505266	0.354854	0.636	0.421	-0.858264	0.324768
4	90040078	AACAAAAG	A	chr4:90040078:AACAAAAG:A	2	0.133722	-0.330052	0.220096	0.133722	-0.330052	0.220096	0	0.535085	0.464477	0	0.541387	0.120496	NA	NA	-0.18239	-0.505593
4	89186561	T	TC	chr4:89186561:T:TC	2	0.133815	0.47256	0.315203	0.133815	0.47256	0.315203	0	0.691891	0.405522	0	0.0901154	0.79537	NA	NA	0.675365	0.133607
4	89961846	A	G	chr4:89961846:A:G	2	0.133915	-0.328353	0.219071	0.146987	-0.329867	0.227454	7.12396	1.0767	0.299436	0.0074268	0.682272	0.0756649	NA	NA	-0.121304	-0.577924
4	90044222	A	G	chr4:90044222:A:G	2	0.134085	-0.329788	0.220125	0.134085	-0.329788	0.220125	0	0.52958	0.466784	0	0.540739	0.121338	NA	NA	-0.182765	-0.504324
4	90035652	G	T	chr4:90035652:G:T	2	0.134254	-0.329602	0.220096	0.134254	-0.329602	0.220096	0	0.531921	0.4658	0	0.541423	0.121209	NA	NA	-0.182375	-0.504621
4	90043567	C	A	chr4:90043567:C:A	2	0.13433	-0.329552	0.220106	0.13433	-0.329552	0.220106	0	0.530741	0.466295	0	0.541488	0.121359	NA	NA	-0.1824	-0.504287
4	89179004	C	T	chr4:89179004:C:T	2	0.135068	-0.334182	0.223621	0.387835	-0.378074	0.437813	73.4518	3.76674	0.0522816	0.281955	0.88166	0.0144867	NA	NA	0.0441628	-0.832038
4	89961896	A	C	chr4:89961896:A:C	2	0.135663	-0.326805	0.219017	0.144204	-0.327792	0.224467	4.72034	1.04954	0.305613	0.00479423	0.679601	0.0780309	NA	NA	-0.122371	-0.573071
4	89183251	T	G	chr4:89183251:T:G	2	0.135985	0.469015	0.314583	0.135985	0.469015	0.314583	0	0.714766	0.397866	0	0.0897943	0.807244	NA	NA	0.674868	0.125397
4	89186539	A	T	chr4:89186539:A:T	2	0.136762	0.468046	0.314556	0.136762	0.468046	0.314556	0	0.710517	0.399272	0	0.0905258	0.807233	NA	NA	0.673227	0.12541
4	89991930	T	C	chr4:89991930:T:C	2	0.137338	-0.328338	0.220987	0.137338	-0.328338	0.220987	0	0.537683	0.463394	0	0.54727	0.122663	NA	NA	-0.180203	-0.505595
4	89757390	G	A	chr4:89757390:G:A	2	0.138237	-0.307868	0.207683	0.443029	-0.269372	0.351161	64.1081	2.78614	0.0950829	0.158704	0.0271754	0.747096	NA	NA	-0.599641	0.104003
4	89753280	G	A	chr4:89753280:G:A	2	0.138261	-0.313332	0.211382	0.444321	-0.270753	0.353964	63.1832	2.71615	0.0993375	0.159102	0.0283629	0.743029	NA	NA	-0.600774	0.10889
4	89996475	T	G	chr4:89996475:T:G	2	0.138455	-0.323287	0.218206	0.138455	-0.323287	0.218206	0	0.50935	0.47542	0	0.537174	0.127425	NA	NA	-0.181881	-0.494794
4	89301330	T	G	chr4:89301330:T:G	2	0.138458	-0.313957	0.21191	0.334749	-0.293682	0.304462	50.9189	2.03745	0.153467	0.0947898	0.0398753	0.923282	NA	NA	-0.579227	0.0309504
4	90012354	A	C	chr4:90012354:A:C	2	0.138554	-0.326917	0.220711	0.138554	-0.326917	0.220711	0	0.472409	0.491881	0	0.526013	0.132388	NA	NA	-0.189091	-0.493886
4	89268709	T	C	chr4:89268709:T:C	2	0.13856	0.38769	0.261745	0.13856	0.38769	0.261745	0	0.116537	0.732821	0	0.401112	0.205136	NA	NA	0.302926	0.481881
4	90012679	C	T	chr4:90012679:C:T	2	0.138633	-0.326845	0.220707	0.138633	-0.326845	0.220707	0	0.474208	0.491058	0	0.526749	0.132188	NA	NA	-0.188754	-0.494121
4	89750185	G	A	chr4:89750185:G:A	2	0.139012	-0.313084	0.211618	0.445268	-0.270737	0.35468	63.2702	2.72258	0.0989378	0.15995	0.0284099	0.741942	NA	NA	-0.601685	0.109377
4	89757104	G	GTTA	chr4:89757104:G:GTTA	2	0.139198	-0.314045	0.212367	0.448118	-0.270282	0.35631	63.2795	2.72327	0.0988952	0.161491	0.0285049	0.736976	NA	NA	-0.6021	0.112328
4	89307461	G	C	chr4:89307461:G:C	2	0.139482	0.405257	0.274245	0.139482	0.405257	0.274245	0	0.427561	0.513188	0	0.495942	0.142792	NA	NA	0.248214	0.610022
4	89995656	A	G	chr4:89995656:A:G	2	0.139634	-0.322307	0.218194	0.139634	-0.322307	0.218194	0	0.517054	0.472101	0	0.54177	0.127165	NA	NA	-0.17983	-0.495081
4	89203492	A	G	chr4:89203492:A:G	2	0.139683	0.460969	0.312104	0.139683	0.460969	0.312104	0	0.569126	0.450606	0	0.102331	0.774944	NA	NA	0.638292	0.148331
4	89248774	A	G	chr4:89248774:A:G	2	0.140792	-0.317892	0.215835	0.768501	-0.21779	0.739936	91.3019	11.4967	0.000697183	0.99993	0.000872232	0.10787	0.701	0.338	-0.94825	0.531744
4	90191664	G	A	chr4:90191664:G:A	2	0.141268	0.484904	0.329624	0.141268	0.484904	0.329624	0	0.142391	0.705916	0	0.17402	0.498321	NA	NA	0.592516	0.341137
4	90192320	G	C	chr4:90192320:G:C	2	0.141471	0.484649	0.329618	0.141471	0.484649	0.329618	0	0.143087	0.705231	0	0.174009	0.49907	NA	NA	0.592522	0.340534
4	90190480	A	G	chr4:90190480:A:G	2	0.14177	0.484165	0.329536	0.14177	0.484165	0.329536	0	0.144891	0.703466	0	0.173812	0.500549	NA	NA	0.59272	0.339222
4	89825558	C	T	chr4:89825558:C:T	2	0.143784	-0.319114	0.218296	0.143784	-0.319114	0.218296	0	0.166174	0.683535	0	0.162781	0.55132	NA	NA	-0.390397	-0.208026
4	89968476	T	C	chr4:89968476:T:C	2	0.143841	-0.319759	0.218768	0.143841	-0.319759	0.218768	0	0.625727	0.428927	0	0.577457	0.117394	NA	NA	-0.163982	-0.512001
4	89825178	T	C	chr4:89825178:T:C	2	0.14426	-0.31898	0.218463	0.14426	-0.31898	0.218463	0	0.16608	0.683619	0	0.163325	0.551387	NA	NA	-0.390391	-0.207984
4	89742391	T	C	chr4:89742391:T:C	2	0.144624	-0.308517	0.211488	0.445554	-0.267069	0.350094	62.3421	2.65548	0.103193	0.153602	0.0305873	0.742927	NA	NA	-0.593021	0.108956
4	89271408	A	G	chr4:89271408:A:G	2	0.144969	0.381864	0.261993	0.144969	0.381864	0.261993	0	0.0938261	0.759368	0	0.395993	0.221015	NA	NA	0.306006	0.466763
4	89747463	T	C	chr4:89747463:T:C	2	0.145086	-0.308704	0.211861	0.446317	-0.267649	0.351443	62.5358	2.66921	0.102307	0.155236	0.0304412	0.742225	NA	NA	-0.595356	0.10925
4	89251323	T	C	chr4:89251323:T:C	2	0.145819	-0.31518	0.216699	0.777115	-0.213449	0.75402	91.5586	11.8464	0.000577741	1.04127	0.000811219	0.0974724	0.7	0.336	-0.958148	0.550009
4	89998916	T	C	chr4:89998916:T:C	2	0.145957	-0.317497	0.218367	0.145957	-0.317497	0.218367	0	0.566524	0.451643	0	0.570041	0.124649	NA	NA	-0.167776	-0.497927
4	89271576	A	AT	chr4:89271576:A:AT	2	0.147031	0.380442	0.262356	0.147031	0.380442	0.262356	0	0.0846702	0.771065	0	0.392904	0.227326	NA	NA	0.308333	0.461263
4	89827559	G	A	chr4:89827559:G:A	2	0.147139	-0.316774	0.218508	0.147139	-0.316774	0.218508	0	0.176222	0.674641	0	0.163414	0.562414	NA	NA	-0.39031	-0.202356
4	90017104	G	C	chr4:90017104:G:C	2	0.14731	-0.32026	0.221006	0.14731	-0.32026	0.221006	0	0.561238	0.453762	0	0.566431	0.126704	NA	NA	-0.170731	-0.503589
4	89301952	T	C	chr4:89301952:T:C	2	0.147793	-0.307036	0.212134	0.37176	-0.283684	0.317611	54.7412	2.20951	0.137162	0.11085	0.0386422	0.867417	NA	NA	-0.582574	0.0538198
4	89270913	A	G	chr4:89270913:A:G	2	0.148811	0.377238	0.261292	0.148811	0.377238	0.261292	0	0.0866023	0.768542	0	0.397886	0.227521	NA	NA	0.304356	0.458364
4	90142552	C	T	chr4:90142552:C:T	2	0.149745	0.417507	0.289849	0.149745	0.417507	0.289849	0	0.112484	0.737334	0	0.188425	0.498822	NA	NA	0.500009	0.302964
4	90008643	A	G	chr4:90008643:A:G	2	0.149975	-0.318859	0.221488	0.149975	-0.318859	0.221488	0	0.422264	0.515809	0	0.525748	0.148056	NA	NA	-0.189172	-0.47859
4	90009831	T	A	chr4:90009831:T:A	2	0.150061	-0.318803	0.221496	0.150061	-0.318803	0.221496	0	0.422009	0.515936	0	0.525831	0.14815	NA	NA	-0.189145	-0.478485
4	89199262	T	A	chr4:89199262:T:A	2	0.151229	-0.365045	0.25435	0.151229	-0.365045	0.25435	0	0.0604538	0.80578	0	0.345633	0.267244	NA	NA	-0.312733	-0.439808
4	89995286	C	T	chr4:89995286:C:T	2	0.151577	-0.308484	0.215124	0.151577	-0.308484	0.215124	0	0.431438	0.511284	0	0.543753	0.14547	NA	NA	-0.177867	-0.461345
4	89791913	G	A	chr4:89791913:G:A	2	0.152231	-0.313917	0.219263	0.152231	-0.313917	0.219263	0	0.0678758	0.794455	0	0.200151	0.490078	NA	NA	-0.359562	-0.242426
4	89792179	C	G	chr4:89792179:C:G	2	0.152452	-0.31401	0.219445	0.152452	-0.31401	0.219445	0	0.068581	0.793414	0	0.200221	0.490527	NA	NA	-0.35999	-0.242183
4	90188016	C	T	chr4:90188016:C:T	2	0.15394	0.464224	0.325599	0.15394	0.464224	0.325599	0	0.197198	0.656992	0	0.173722	0.537904	NA	NA	0.592875	0.301723
4	89815366	T	C	chr4:89815366:T:C	2	0.154885	-0.308569	0.216922	0.154885	-0.308569	0.216922	0	0.188513	0.664157	0	0.167037	0.582232	NA	NA	-0.383977	-0.190935
4	89813577	A	G	chr4:89813577:A:G	2	0.154897	-0.308562	0.216924	0.154897	-0.308562	0.216924	0	0.188899	0.663834	0	0.166964	0.582476	NA	NA	-0.38405	-0.19081
4	89013494	TAC	T	chr4:89013494:TAC:T	2	0.155111	0.390501	0.27467	0.243994	0.382295	0.328133	29.6791	1.42205	0.233066	0.0641362	0.0637813	0.932959	NA	NA	0.691562	0.0341444
4	89816337	TGATGG	T	chr4:89816337:TGATGG:T	2	0.155372	-0.308467	0.217106	0.155372	-0.308467	0.217106	0	0.188263	0.664366	0	0.167603	0.582187	NA	NA	-0.383988	-0.190966
4	89052387	T	C	chr4:89052387:T:C	2	0.15575	-0.305187	0.214994	0.324937	-0.290173	0.294783	46.3462	1.8638	0.172187	0.0808268	0.0490413	0.944328	NA	NA	-0.568087	0.0225023
4	89817007	G	C	chr4:89817007:G:C	2	0.155872	-0.307413	0.216627	0.155872	-0.307413	0.216627	0	0.204133	0.651405	0	0.164649	0.592179	NA	NA	-0.385942	-0.185428
4	89822166	T	TC	chr4:89822166:T:TC	2	0.156048	-0.307432	0.216732	0.156048	-0.307432	0.216732	0	0.202209	0.652944	0	0.165229	0.591113	NA	NA	-0.385658	-0.18601
4	89960383	A	G	chr4:89960383:A:G	2	0.156165	-0.308789	0.21775	0.156165	-0.308789	0.21775	0	0.905959	0.341189	0	0.688474	0.0968785	NA	NA	-0.118513	-0.534546
4	89822704	C	G	chr4:89822704:C:G	2	0.156461	-0.307081	0.2167	0.156461	-0.307081	0.2167	0	0.206041	0.649888	0	0.1647	0.594343	NA	NA	-0.385977	-0.184445
4	89068564	A	G	chr4:89068564:A:G	2	0.156629	-0.307218	0.216885	0.34153	-0.291389	0.306356	49.47	1.97902	0.159494	0.0931176	0.0461527	0.922421	NA	NA	-0.582003	0.0315611
4	89058222	G	A	chr4:89058222:G:A	2	0.156734	-0.306945	0.216747	0.345735	-0.29063	0.308232	50.1342	2.00538	0.156742	0.0955262	0.0455092	0.915819	NA	NA	-0.583062	0.0342565
4	89072112	G	A	chr4:89072112:G:A	2	0.157217	-0.30678	0.216883	0.342899	-0.290897	0.306706	49.5857	1.98356	0.159016	0.093548	0.0461977	0.920405	NA	NA	-0.581879	0.0323837
4	89298342	G	T	chr4:89298342:G:T	2	0.15728	-0.300614	0.212556	0.368318	-0.278677	0.309769	52.2387	2.09375	0.147903	0.100674	0.0436963	0.872695	NA	NA	-0.569038	0.0517979
4	89070244	A	G	chr4:89070244:A:G	2	0.157285	-0.30671	0.216869	0.343341	-0.290802	0.306888	49.6515	1.98616	0.158743	0.0937819	0.046149	0.919767	NA	NA	-0.581981	0.0326415
4	89071741	A	C	chr4:89071741:A:C	2	0.157287	-0.306719	0.216877	0.343269	-0.29081	0.30685	49.6355	1.98552	0.15881	0.0937292	0.0461662	0.919855	NA	NA	-0.581941	0.0326077
4	89069218	C	T	chr4:89069218:C:T	2	0.157443	-0.306599	0.216873	0.343619	-0.290681	0.306936	49.6655	1.98671	0.158685	0.0938382	0.0461786	0.919351	NA	NA	-0.581908	0.0328123
4	89203503	A	G	chr4:89203503:A:G	2	0.157667	0.333441	0.235987	0.157667	0.333441	0.235987	0	0.508147	0.475942	0	0.12024	0.763645	NA	NA	0.463571	0.115976
4	90047005	G	A	chr4:90047005:G:A	2	0.157923	-0.309588	0.219241	0.157923	-0.309588	0.219241	0	0.462208	0.496594	0	0.574439	0.143418	NA	NA	-0.169148	-0.467782
4	90042591	C	T	chr4:90042591:C:T	2	0.158311	-0.319963	0.2268	0.158311	-0.319963	0.2268	0	0.609119	0.43512	0	0.61223	0.12589	NA	NA	-0.15649	-0.511627
4	89256980	T	C	chr4:89256980:T:C	2	0.159424	-0.306989	0.218185	0.780388	-0.208853	0.749079	91.3393	11.5464	0.000678819	1.0252	0.00101031	0.0992559	0.686	0.344	-0.948685	0.549589
4	89062591	C	G	chr4:89062591:C:G	2	0.15945	-0.305189	0.216919	0.349316	-0.288928	0.308711	50.2147	2.00862	0.156407	0.0959729	0.0461666	0.910791	NA	NA	-0.581938	0.036326
4	89052249	G	A	chr4:89052249:G:A	2	0.159553	-0.302229	0.214869	0.326406	-0.287419	0.292873	45.7057	1.84181	0.174738	0.0786908	0.0507982	0.941669	NA	NA	-0.563227	0.023575
4	89051165	T	C	chr4:89051165:T:C	2	0.159585	-0.302171	0.214844	0.325984	-0.287436	0.292634	45.6328	1.83935	0.175028	0.0784365	0.0508783	0.942378	NA	NA	-0.56304	0.0232811
4	89028077	T	G	chr4:89028077:T:G	2	0.159628	-0.302063	0.214789	0.325635	-0.287368	0.292355	45.5573	1.83679	0.175327	0.0781577	0.0509657	0.942875	NA	NA	-0.562689	0.0230741
4	89296632	CAT	C	chr4:89296632:CAT:C	2	0.15972	-0.300249	0.213546	0.407869	-0.274964	0.332223	58.0903	2.38608	0.12242	0.128618	0.0379355	0.814502	NA	NA	-0.589446	0.0760012
4	89050191	C	T	chr4:89050191:C:T	2	0.159778	-0.301937	0.214777	0.326869	-0.287095	0.292823	45.7318	1.8427	0.174635	0.0787092	0.0508401	0.940922	NA	NA	-0.562834	0.0238696
4	89251571	A	T	chr4:89251571:A:T	2	0.159785	-0.304102	0.216321	0.789441	-0.203743	0.762979	91.7942	12.1865	0.000481365	1.06888	0.000814997	0.0855595	0.696	0.334	-0.957803	0.56826
4	89255791	T	C	chr4:89255791:T:C	2	0.159788	-0.304092	0.216315	0.789513	-0.20371	0.76312	91.7977	12.1917	0.000480031	1.06932	0.000813592	0.0854564	0.696	0.334	-0.957913	0.568432
4	89028556	C	T	chr4:89028556:C:T	2	0.160056	-0.30181	0.214829	0.327017	-0.287082	0.292899	45.7413	1.84302	0.174597	0.078762	0.0509093	0.941059	NA	NA	-0.563031	0.0238078
4	89062361	T	C	chr4:89062361:T:C	2	0.16014	-0.304536	0.216813	0.349464	-0.288483	0.30833	50.1493	2.00599	0.156679	0.0956067	0.0464174	0.91096	NA	NA	-0.581268	0.0362176
4	89024577	T	C	chr4:89024577:T:C	2	0.160228	-0.301623	0.214784	0.327477	-0.286838	0.292929	45.7719	1.84406	0.174475	0.0788321	0.0509315	0.940262	NA	NA	-0.562774	0.02413
4	89025583	G	A	chr4:89025583:G:A	2	0.16024	-0.301611	0.214782	0.32732	-0.286845	0.29284	45.7407	1.843	0.1746	0.078731	0.0509661	0.940493	NA	NA	-0.562692	0.0240357
4	89024879	G	GA	chr4:89024879:G:GA	2	0.160268	-0.301637	0.214815	0.327398	-0.286896	0.292939	45.7628	1.84375	0.174512	0.0788206	0.0509513	0.940493	NA	NA	-0.562884	0.0240357
4	89023536	A	C	chr4:89023536:A:C	2	0.160272	-0.30159	0.214784	0.327377	-0.286818	0.292848	45.7421	1.84305	0.174594	0.0787376	0.0509743	0.940398	NA	NA	-0.562668	0.024075
4	89041190	C	T	chr4:89041190:C:T	2	0.160308	-0.30156	0.214781	0.328498	-0.286732	0.293439	45.9634	1.8506	0.173714	0.0794342	0.0507638	0.938949	NA	NA	-0.563256	0.0246565
4	89022322	C	G	chr4:89022322:C:G	2	0.160323	-0.301563	0.214791	0.3275	-0.286789	0.292892	45.7554	1.8435	0.174541	0.0787841	0.0509762	0.940232	NA	NA	-0.562689	0.0241424
4	89026520	A	G	chr4:89026520:A:G	2	0.160339	-0.30154	0.214782	0.327643	-0.286753	0.292942	45.7778	1.84426	0.174452	0.0788494	0.0509587	0.940022	NA	NA	-0.562704	0.0242267
4	89035013	A	G	chr4:89035013:A:G	2	0.160424	-0.301506	0.214802	0.327961	-0.286737	0.293119	45.8358	1.84624	0.174222	0.0790421	0.0509248	0.939706	NA	NA	-0.562923	0.0243522
4	89034218	C	T	chr4:89034218:C:T	2	0.160439	-0.301495	0.214802	0.327915	-0.286731	0.293084	45.823	1.8458	0.174272	0.0790017	0.0509421	0.939766	NA	NA	-0.562879	0.024328
4	89040279	C	T	chr4:89040279:C:T	2	0.160443	-0.301459	0.214778	0.328302	-0.286663	0.29325	45.8953	1.84827	0.173985	0.0792149	0.0508715	0.939217	NA	NA	-0.562988	0.0245477
4	89040628	G	T	chr4:89040628:G:T	2	0.160444	-0.301453	0.214775	0.328453	-0.286641	0.293318	45.9221	1.84918	0.173878	0.0792982	0.0508454	0.938991	NA	NA	-0.563034	0.024639
4	89056577	C	T	chr4:89056577:C:T	2	0.160449	-0.302515	0.215533	0.335645	-0.286405	0.297469	46.9958	1.88664	0.169581	0.0834816	0.0498	0.926751	NA	NA	-0.56626	0.0297877
4	89042673	C	T	chr4:89042673:C:T	2	0.16048	-0.301429	0.214776	0.32852	-0.286614	0.293331	45.9262	1.84932	0.173862	0.0793124	0.050852	0.938892	NA	NA	-0.56302	0.0246793
4	89060933	A	G	chr4:89060933:A:G	2	0.160488	-0.304271	0.216805	0.351519	-0.288095	0.309231	50.4425	2.01786	0.155458	0.0967252	0.0462048	0.907966	NA	NA	-0.581842	0.037437
4	89063127	G	C	chr4:89063127:G:C	2	0.16052	-0.30425	0.216806	0.351773	-0.288055	0.309352	50.4803	2.0194	0.155301	0.0968726	0.0461737	0.907587	NA	NA	-0.581927	0.0375921
4	89046686	CA	C	chr4:89046686:CA:C	2	0.160551	-0.301397	0.214789	0.328257	-0.28662	0.293178	45.8639	1.8472	0.17411	0.0791221	0.0509345	0.939291	NA	NA	-0.562874	0.0245185
4	89047139	G	C	chr4:89047139:G:C	2	0.160594	-0.301363	0.214787	0.328485	-0.28657	0.293265	45.8971	1.84833	0.173978	0.0792263	0.0509144	0.938966	NA	NA	-0.562917	0.0246498
4	89046141	C	T	chr4:89046141:C:T	2	0.160605	-0.301353	0.214786	0.328472	-0.286565	0.293253	45.8933	1.8482	0.173993	0.0792128	0.0509214	0.938992	NA	NA	-0.562902	0.0246389
4	89040139	C	A	chr4:89040139:C:A	2	0.16065	-0.301313	0.21478	0.329017	-0.286469	0.293484	45.9797	1.85116	0.173649	0.0794872	0.050849	0.938168	NA	NA	-0.563031	0.0249733
4	89271272	A	G	chr4:89271272:A:G	2	0.160731	0.369036	0.263105	0.160731	0.369036	0.263105	0	0.159596	0.689529	0	0.45927	0.208867	NA	NA	0.268912	0.479378
4	89044134	C	T	chr4:89044134:C:T	2	0.160744	-0.301255	0.214787	0.328891	-0.286441	0.293379	45.9387	1.84975	0.173812	0.0793593	0.0509174	0.938375	NA	NA	-0.562904	0.0248893
4	89066456	C	T	chr4:89066456:C:T	2	0.160762	-0.304092	0.216819	0.352293	-0.287875	0.309493	50.5195	2.021	0.155137	0.0970362	0.0461984	0.90682	NA	NA	-0.581893	0.037908
4	89811222	ATATCAC	A	chr4:89811222:ATATCAC:A	2	0.160879	-0.304994	0.217523	0.160879	-0.304994	0.217523	0	0.177804	0.673267	0	0.174565	0.583598	NA	NA	-0.378539	-0.190601
4	89809536	C	A	chr4:89809536:C:A	2	0.161061	-0.304815	0.21749	0.161061	-0.304815	0.21749	0	0.17708	0.673895	0	0.174845	0.583629	NA	NA	-0.378162	-0.190615
4	89059429	C	A	chr4:89059429:C:A	2	0.161255	-0.303664	0.21677	0.353422	-0.287467	0.30978	50.6366	2.02579	0.154648	0.0974381	0.0462063	0.905314	NA	NA	-0.58186	0.0385049
4	89055812	T	C	chr4:89055812:T:C	2	0.161353	-0.301866	0.215536	0.335469	-0.285868	0.296803	46.7574	1.8782	0.170539	0.0826896	0.0503042	0.92694	NA	NA	-0.565012	0.0297116
4	89055816	T	G	chr4:89055816:T:G	2	0.161423	-0.30181	0.215532	0.335632	-0.285807	0.29684	46.7726	1.87873	0.170479	0.0827365	0.0503095	0.926714	NA	NA	-0.564993	0.0298031
4	89055681	G	A	chr4:89055681:G:A	2	0.161451	-0.301797	0.215538	0.335748	-0.285778	0.296881	46.784	1.87913	0.170433	0.0827799	0.0503067	0.926521	NA	NA	-0.564996	0.0298835
4	89247674	T	C	chr4:89247674:T:C	2	0.161989	-0.311982	0.223097	0.538708	-0.360891	0.587036	85.4212	6.85929	0.00881818	0.588861	0.469443	0.00398298	0.412	0.627	0.217857	-0.956333
4	89055316	A	G	chr4:89055316:A:G	2	0.162154	-0.30125	0.215508	0.337616	-0.285168	0.297395	46.983	1.88619	0.169632	0.0834165	0.0503101	0.923941	NA	NA	-0.564968	0.0309279
4	89066483	G	A	chr4:89066483:G:A	2	0.162239	-0.303045	0.216835	0.356425	-0.286599	0.310779	50.9168	2.03736	0.153476	0.0986101	0.0461804	0.900656	NA	NA	-0.581929	0.0404362
4	90049645	T	C	chr4:90049645:T:C	2	0.162608	-0.30855	0.220968	0.162608	-0.30855	0.220968	0	0.711738	0.398868	0	0.652998	0.116823	NA	NA	-0.13554	-0.509417
4	89155706	A	T	chr4:89155706:A:T	2	0.16377	0.507223	0.364253	0.16377	0.507223	0.364253	0	0.298592	0.584767	0	0.510947	0.179046	NA	NA	0.3248	0.724395
4	89145389	T	C	chr4:89145389:T:C	2	0.164013	0.506781	0.364145	0.164013	0.506781	0.364145	0	0.301747	0.582789	0	0.512763	0.17849	NA	NA	0.323373	0.72494
4	89150957	C	G	chr4:89150957:C:G	2	0.164089	0.50672	0.364168	0.164089	0.50672	0.364168	0	0.301889	0.582701	0	0.512869	0.178531	NA	NA	0.323288	0.72498
4	89150546	C	T	chr4:89150546:C:T	2	0.164238	0.506522	0.364153	0.164238	0.506522	0.364153	0	0.301206	0.583127	0	0.512869	0.178777	NA	NA	0.323288	0.724506
4	89145846	G	A	chr4:89145846:G:A	2	0.164412	0.506422	0.364232	0.164412	0.506422	0.364232	0	0.30079	0.583387	0	0.512796	0.179037	NA	NA	0.323352	0.724395
4	89150417	G	A	chr4:89150417:G:A	2	0.16445	0.50628	0.364162	0.16445	0.50628	0.364162	0	0.301809	0.582751	0	0.513455	0.178795	NA	NA	0.322852	0.724481
4	89063171	C	T	chr4:89063171:C:T	2	0.164635	-0.301332	0.21684	0.362785	-0.284575	0.312695	51.5106	2.06231	0.150981	0.100989	0.0461876	0.891248	NA	NA	-0.581894	0.0442918
4	89148813	C	T	chr4:89148813:C:T	2	0.164833	0.505051	0.363608	0.164833	0.505051	0.363608	0	0.296491	0.586091	0	0.510667	0.180548	NA	NA	0.32406	0.721632
4	89996702	A	T	chr4:89996702:A:T	2	0.165235	-0.302149	0.217737	0.165235	-0.302149	0.217737	0	0.487908	0.484862	0	0.57778	0.146941	NA	NA	-0.163827	-0.469378
4	89043305	C	T	chr4:89043305:C:T	2	0.166087	-0.296903	0.214388	0.339336	-0.282038	0.29518	46.8083	1.87999	0.170335	0.0818364	0.0515947	0.924242	NA	NA	-0.56081	0.0305161
4	89158941	G	A	chr4:89158941:G:A	2	0.166682	0.504126	0.364531	0.166682	0.504126	0.364531	0	0.286446	0.592507	0	0.50999	0.184016	NA	NA	0.325572	0.717304
4	90056645	C	A	chr4:90056645:C:A	2	0.166858	-0.305747	0.221176	0.166858	-0.305747	0.221176	0	0.965954	0.325691	0	0.732191	0.0966608	NA	NA	-0.103405	-0.539279
4	90019839	T	C	chr4:90019839:T:C	2	0.167562	-0.302688	0.219326	0.167562	-0.302688	0.219326	0	0.219935	0.639089	0	0.48135	0.201875	NA	NA	-0.208948	-0.415551
4	89182067	G	C	chr4:89182067:G:C	2	0.169125	0.431734	0.313984	0.169125	0.431734	0.313984	0	0.571223	0.449773	0	0.121059	0.809147	NA	NA	0.614819	0.124148
4	89256916	C	G	chr4:89256916:C:G	2	0.170334	-0.296079	0.215938	0.800678	-0.191524	0.758599	91.7113	12.0646	0.000513875	1.05571	0.000953625	0.0817824	0.688	0.337	-0.940732	0.576584
4	89145515	C	T	chr4:89145515:C:T	2	0.170398	0.499062	0.364032	0.170398	0.499062	0.364032	0	0.276524	0.598989	0	0.512752	0.188728	NA	NA	0.3234	0.707672
4	89182045	T	C	chr4:89182045:T:C	2	0.171877	0.43019	0.314881	0.171877	0.43019	0.314881	0	0.578061	0.447073	0	0.122185	0.813798	NA	NA	0.615628	0.121111
4	89023121	C	T	chr4:89023121:C:T	2	0.172032	0.300595	0.220103	0.203726	0.297002	0.233674	10.9134	1.1225	0.28938	0.012106	0.0843794	0.923651	NA	NA	0.503179	0.0321637
4	89253195	G	C	chr4:89253195:G:C	2	0.172033	-0.294999	0.216006	0.802915	-0.189761	0.760333	91.7424	12.1101	0.000501505	1.0609	0.000954906	0.0801343	0.687	0.337	-0.940681	0.580103
4	89032876	C	T	chr4:89032876:C:T	2	0.172113	0.300559	0.220118	0.203745	0.296974	0.233663	10.8935	1.12225	0.289434	0.0120826	0.0844288	0.923664	NA	NA	0.503149	0.0321591
4	89023823	T	G	chr4:89023823:T:G	2	0.172354	0.300363	0.220098	0.204428	0.296731	0.233823	11.0273	1.12394	0.289072	0.0122475	0.0844385	0.924591	NA	NA	0.503073	0.0317661
4	90019900	T	C	chr4:90019900:T:C	2	0.172666	-0.299524	0.219643	0.172666	-0.299524	0.219643	0	0.235526	0.627457	0	0.496908	0.201202	NA	NA	-0.202126	-0.416184
4	89794709	T	TA	chr4:89794709:T:TA	2	0.17283	-0.298507	0.21898	0.17283	-0.298507	0.21898	0	0.173226	0.677261	0	0.184878	0.601006	NA	NA	-0.371013	-0.183943
4	89307585	A	G	chr4:89307585:A:G	2	0.17292	0.375956	0.275854	0.17292	0.375956	0.275854	0	0.266708	0.605549	0	0.494498	0.197951	NA	NA	0.250828	0.538152
4	90022599	G	T	chr4:90022599:G:T	2	0.173086	-0.298469	0.219083	0.173086	-0.298469	0.219083	0	0.225511	0.634872	0	0.493443	0.204139	NA	NA	-0.203321	-0.412228
4	90020671	G	A	chr4:90020671:G:A	2	0.173153	-0.298424	0.219084	0.173153	-0.298424	0.219084	0	0.226258	0.634313	0	0.493881	0.203982	NA	NA	-0.203117	-0.41237
4	90054964	A	T	chr4:90054964:A:T	2	0.173744	-0.300074	0.220598	0.173744	-0.300074	0.220598	0	0.926358	0.335811	0	0.735742	0.10272	NA	NA	-0.101854	-0.527498
4	90050594	G	T	chr4:90050594:G:T	2	0.174389	-0.299334	0.220385	0.174389	-0.299334	0.220385	0	0.914163	0.339012	0	0.733581	0.103999	NA	NA	-0.102619	-0.525043
4	89960149	T	C	chr4:89960149:T:C	2	0.174959	-0.295732	0.218021	0.174959	-0.295732	0.218021	0	0.898506	0.343183	0	0.720892	0.106138	NA	NA	-0.105793	-0.520587
4	89801720	C	T	chr4:89801720:C:T	2	0.175154	-0.296218	0.218478	0.175154	-0.296218	0.218478	0	0.176116	0.674733	0	0.186194	0.605414	NA	NA	-0.369267	-0.181138
4	89846729	T	G	chr4:89846729:T:G	2	0.175493	-0.284274	0.209833	0.175493	-0.284274	0.209833	0	0.0748249	0.784437	0	0.219081	0.527179	NA	NA	-0.330162	-0.212479
4	89956843	T	A	chr4:89956843:T:A	2	0.175559	-0.295324	0.218023	0.175559	-0.295324	0.218023	0	0.900032	0.342773	0	0.722446	0.106279	NA	NA	-0.105188	-0.520332
4	89953728	T	C	chr4:89953728:T:C	2	0.175863	-0.291242	0.215161	0.175863	-0.291242	0.215161	0	0.840924	0.359133	0	0.71551	0.110972	NA	NA	-0.10723	-0.502804
4	90389723	G	A	chr4:90389723:G:A	2	0.176553	0.455203	0.336827	0.176553	0.455203	0.336827	0	0.142766	0.705547	0	0.433384	0.244331	NA	NA	0.346724	0.604514
4	90019897	G	A	chr4:90019897:G:A	2	0.176991	-0.297483	0.220345	0.176991	-0.297483	0.220345	0	0.165568	0.684081	0	0.468375	0.226537	NA	NA	-0.215956	-0.396084
4	89592525	T	G	chr4:89592525:T:G	2	0.178154	-0.347433	0.258034	0.501649	-0.328987	0.489639	72.1583	3.59173	0.0580677	0.346066	0.022532	0.654351	NA	NA	-0.81156	0.167821
4	89041564	T	TGAG	chr4:89041564:T:TGAG	2	0.178481	-0.289778	0.215377	0.331795	-0.276682	0.285091	42.4768	1.73843	0.187338	0.0693147	0.0598403	0.934028	NA	NA	-0.544589	0.026695
4	89043177	G	A	chr4:89043177:G:A	2	0.180807	0.29477	0.220261	0.230114	0.289273	0.241047	16.0003	1.19048	0.275233	0.0188601	0.0843666	0.958153	NA	NA	0.503179	0.0176405
4	89046466	AG	A	chr4:89046466:AG:A	2	0.180843	0.294779	0.220286	0.230034	0.289297	0.241026	15.968	1.19002	0.275325	0.0188186	0.084407	0.958015	NA	NA	0.503193	0.0176999
4	89253962	A	G	chr4:89253962:A:G	2	0.180924	-0.289936	0.216708	0.77214	-0.203208	0.701743	90.2831	10.2913	0.00133659	0.889343	0.0018322	0.12362	0.662	0.361	-0.895679	0.507931
4	90025397	T	C	chr4:90025397:T:C	2	0.18115	-0.291104	0.217693	0.18115	-0.291104	0.217693	0	0.256686	0.612406	0	0.515683	0.202767	NA	NA	-0.191052	-0.412685
4	89051801	C	G	chr4:89051801:C:G	2	0.181262	0.29446	0.22026	0.231228	0.288899	0.241312	16.1813	1.19305	0.274715	0.0191137	0.0844183	0.959513	NA	NA	0.503116	0.0170656
4	89464423	G	T	chr4:89464423:G:T	2	0.18155	0.292438	0.218892	0.18155	0.292438	0.218892	0	0.188207	0.664413	0	0.202453	0.554963	NA	NA	0.380501	0.190038
4	89250327	A	G	chr4:89250327:A:G	2	0.181785	-0.289368	0.216709	0.773097	-0.202544	0.702481	90.3034	10.3129	0.00132106	0.891413	0.00183073	0.122593	0.662	0.361	-0.895763	0.509322
4	89284102	C	A	chr4:89284102:C:A	2	0.181887	0.302482	0.226584	0.426431	0.273784	0.344247	55.8863	2.26687	0.132167	0.133031	0.0461536	0.78698	NA	NA	0.596122	-0.0938603
4	89306318	G	A	chr4:89306318:G:A	2	0.182231	-0.281103	0.210735	0.388764	-0.265405	0.307944	52.8279	2.1199	0.145396	0.100401	0.0492645	0.856047	NA	NA	-0.559651	0.056875
4	89844062	C	T	chr4:89844062:C:T	2	0.183156	-0.282716	0.212393	0.183156	-0.282716	0.212393	0	0.0844974	0.771293	0	0.219775	0.553839	NA	NA	-0.33108	-0.203902
4	90068168	T	C	chr4:90068168:T:C	2	0.183252	-0.293378	0.220451	0.183252	-0.293378	0.220451	0	0.960825	0.326979	0	0.757886	0.10441	NA	NA	-0.0927331	-0.526101
4	90027372	A	C	chr4:90027372:A:C	2	0.183481	-0.289484	0.217639	0.183481	-0.289484	0.217639	0	0.246717	0.619396	0	0.5149	0.207067	NA	NA	-0.191388	-0.408614
4	89840261	T	C	chr4:89840261:T:C	2	0.183526	-0.278869	0.209679	0.183526	-0.278869	0.209679	0	0.0975261	0.754819	0	0.217043	0.558364	NA	NA	-0.331106	-0.196786
4	89057305	A	G	chr4:89057305:A:G	2	0.183699	0.29338	0.220678	0.249994	0.286119	0.24872	20.692	1.26091	0.261479	0.0259214	0.0818499	0.981006	NA	NA	0.508558	0.00801327
4	89077107	C	A	chr4:89077107:C:A	2	0.184025	0.292621	0.22027	0.241615	0.286116	0.244343	18.1525	1.22178	0.269011	0.0219877	0.0840083	0.974704	NA	NA	0.502881	0.0106864
4	89846282	C	T	chr4:89846282:C:T	2	0.184171	-0.282084	0.212409	0.184171	-0.282084	0.212409	0	0.085736	0.76967	0	0.220168	0.556328	NA	NA	-0.330793	-0.202669
4	89847738	T	A	chr4:89847738:T:A	2	0.184349	-0.281961	0.212403	0.184349	-0.281961	0.212403	0	0.0857195	0.769691	0	0.220332	0.556541	NA	NA	-0.330663	-0.202555
4	89847220	C	A	chr4:89847220:C:A	2	0.184355	-0.281961	0.212406	0.184355	-0.281961	0.212406	0	0.0858575	0.769511	0	0.220283	0.556677	NA	NA	-0.330702	-0.202489
4	89016033	A	G	chr4:89016033:A:G	2	0.184725	-0.283653	0.213861	0.184725	-0.283653	0.213861	0	0.00150364	0.969068	0	0.317976	0.382253	NA	NA	-0.276815	-0.29371
4	89016719	T	C	chr4:89016719:T:C	2	0.184769	-0.28362	0.213857	0.184769	-0.28362	0.213857	0	0.00145166	0.969607	0	0.317824	0.382574	NA	NA	-0.276901	-0.293501
4	89852619	C	A	chr4:89852619:C:A	2	0.18593	-0.281044	0.212475	0.18593	-0.281044	0.212475	0	0.0876737	0.767156	0	0.220884	0.56062	NA	NA	-0.330272	-0.200641
4	89851338	G	A	chr4:89851338:G:A	2	0.185934	-0.281023	0.212461	0.185934	-0.281023	0.212461	0	0.0885633	0.766012	0	0.220534	0.561441	NA	NA	-0.330494	-0.200214
4	89851546	T	C	chr4:89851546:T:C	2	0.185986	-0.281035	0.212495	0.185986	-0.281035	0.212495	0	0.0886997	0.765837	0	0.220505	0.561712	NA	NA	-0.330542	-0.200134
4	89302460	A	G	chr4:89302460:A:G	2	0.186087	-0.280779	0.21235	0.381395	-0.261373	0.298599	48.7542	1.95138	0.162438	0.0873456	0.0554996	0.856502	NA	NA	-0.540269	0.058321
4	89056383	C	T	chr4:89056383:C:T	2	0.186707	0.291266	0.220592	0.248842	0.284459	0.246677	19.4616	1.24164	0.265154	0.0239934	0.0840657	0.981016	NA	NA	0.504569	0.00800897
4	89055714	G	A	chr4:89055714:G:A	2	0.18673	0.291252	0.220593	0.248911	0.28444	0.246696	19.4732	1.24182	0.26512	0.0240114	0.0840657	0.981106	NA	NA	0.504569	0.00797082
4	89055583	T	C	chr4:89055583:T:C	2	0.186743	0.291241	0.220591	0.248945	0.284428	0.246703	19.4794	1.24192	0.265102	0.0240203	0.0840657	0.981136	NA	NA	0.504569	0.00795817
4	89856889	G	A	chr4:89856889:G:A	2	0.186769	-0.280058	0.212133	0.186769	-0.280058	0.212133	0	0.127474	0.721066	0	0.207478	0.595747	NA	NA	-0.339142	-0.18297
4	90037769	G	C	chr4:90037769:G:C	2	0.187226	-0.299372	0.226998	0.187226	-0.299372	0.226998	0	0.749287	0.386702	0	0.703324	0.125802	NA	NA	-0.117729	-0.511929
4	89057130	G	A	chr4:89057130:G:A	2	0.187526	0.289984	0.220029	0.257697	0.282383	0.249488	21.6209	1.27585	0.258672	0.0272439	0.082616	0.990911	NA	NA	0.505833	0.00382257
4	89857682	G	A	chr4:89857682:G:A	2	0.188275	-0.279759	0.212631	0.188275	-0.279759	0.212631	0	0.0818818	0.774763	0	0.22546	0.557717	NA	NA	-0.327433	-0.202106
4	89956479	AT	A	chr4:89956479:AT:A	2	0.188864	-0.287042	0.218458	0.188864	-0.287042	0.218458	0	0.969993	0.324682	0	0.765466	0.106362	NA	NA	-0.0886455	-0.520372
4	89247189	C	T	chr4:89247189:C:T	2	0.189033	0.285765	0.21757	0.648288	0.223748	0.490524	79.8418	4.96076	0.0259287	0.384612	0.0145065	0.399288	NA	NA	0.698864	-0.282683
4	89247185	T	C	chr4:89247185:T:C	2	0.189092	0.285459	0.217365	0.648788	0.222979	0.489583	79.7924	4.94865	0.0261111	0.382912	0.0146104	0.399288	NA	NA	0.696995	-0.282683
4	89093765	G	A	chr4:89093765:G:A	2	0.190042	-0.305905	0.233434	0.647477	-0.251696	0.550433	81.7587	5.48207	0.0192125	0.495658	0.011291	0.37701	NA	NA	-0.790167	0.310964
4	90039966	G	A	chr4:90039966:G:A	2	0.190326	-0.284784	0.217456	0.190326	-0.284784	0.217456	0	0.221473	0.63792	0	0.514272	0.218956	NA	NA	-0.191709	-0.397304
4	90041677	T	C	chr4:90041677:T:C	2	0.190572	-0.284613	0.217446	0.190572	-0.284613	0.217446	0	0.220534	0.638634	0	0.51422	0.219405	NA	NA	-0.191732	-0.39688
4	90036504	G	A	chr4:90036504:G:A	2	0.190627	-0.284601	0.217464	0.190627	-0.284601	0.217464	0	0.219544	0.639387	0	0.513776	0.219759	NA	NA	-0.191936	-0.396643
4	89053882	T	C	chr4:89053882:T:C	2	0.190669	0.28754	0.219731	0.255695	0.280435	0.246726	20.0921	1.25144	0.263277	0.0247825	0.0851503	0.990872	NA	NA	0.500516	0.00383878
4	90034365	A	G	chr4:90034365:A:G	2	0.190703	-0.284541	0.217456	0.190703	-0.284541	0.217456	0	0.221242	0.638095	0	0.514733	0.219294	NA	NA	-0.191507	-0.396993
4	89841471	A	T	chr4:89841471:A:T	2	0.191291	-0.277392	0.212273	0.191291	-0.277392	0.212273	0	0.109799	0.740373	0	0.217326	0.586714	NA	NA	-0.332364	-0.187391
4	90044223	T	C	chr4:90044223:T:C	2	0.191426	-0.284077	0.217454	0.191426	-0.284077	0.217454	0	0.219301	0.639573	0	0.51494	0.22038	NA	NA	-0.191431	-0.396008
4	90021673	G	A	chr4:90021673:G:A	2	0.192786	-0.281801	0.216374	0.192786	-0.281801	0.216374	0	0.151442	0.697161	0	0.491493	0.24106	NA	NA	-0.203393	-0.372227
4	89066576	G	A	chr4:89066576:G:A	2	0.192853	0.287217	0.220566	0.22808	0.283276	0.235021	11.5158	1.13015	0.287744	0.0129328	0.0928895	0.962094	NA	NA	0.489956	0.0160272
4	89071219	C	T	chr4:89071219:C:T	2	0.195242	0.285586	0.220492	0.243336	0.280293	0.240246	15.2718	1.18024	0.277306	0.0178927	0.090968	0.978951	NA	NA	0.492958	0.00888804
4	89058071	TCATA	T	chr4:89058071:TCATA:T	2	0.195724	0.285125	0.220373	0.243921	0.279841	0.240157	15.3028	1.18068	0.277218	0.0179136	0.0911464	0.979456	NA	NA	0.492529	0.00866755
4	89854061	A	G	chr4:89854061:A:G	2	0.19593	-0.274819	0.212505	0.19593	-0.274819	0.212505	0	0.112276	0.737567	0	0.220525	0.594233	NA	NA	-0.330503	-0.183766
4	89058296	C	T	chr4:89058296:C:T	2	0.195961	0.284956	0.220358	0.244755	0.27961	0.240383	15.4682	1.18299	0.276749	0.0181404	0.0911122	0.980456	NA	NA	0.492549	0.00824498
4	89852649	A	T	chr4:89852649:A:T	2	0.195964	-0.274796	0.212504	0.195964	-0.274796	0.212504	0	0.112293	0.737549	0	0.220548	0.59429	NA	NA	-0.330484	-0.183737
4	89058311	G	A	chr4:89058311:G:A	2	0.196133	0.284842	0.220355	0.245273	0.279461	0.240519	15.5633	1.18432	0.276478	0.0182719	0.0911078	0.981071	NA	NA	0.492554	0.0079855
4	89060032	T	C	chr4:89060032:T:C	2	0.196354	0.284735	0.220382	0.245206	0.279391	0.240425	15.48	1.18315	0.276715	0.0181597	0.0912678	0.980985	NA	NA	0.4924	0.00802201
4	89060367	T	C	chr4:89060367:T:C	2	0.19637	0.284728	0.220384	0.245213	0.279384	0.240423	15.4768	1.18311	0.276724	0.0181558	0.0912768	0.981006	NA	NA	0.492388	0.00801339
4	89071244	T	C	chr4:89071244:T:C	2	0.196477	0.284765	0.220465	0.246052	0.279326	0.2408	15.6703	1.18582	0.276174	0.0184412	0.0911639	0.982273	NA	NA	0.492629	0.0074839
4	89058950	G	T	chr4:89058950:G:T	2	0.196534	0.284621	0.220382	0.245049	0.279312	0.240277	15.379	1.18174	0.277002	0.0180199	0.0914245	0.9809	NA	NA	0.49215	0.00805802
4	89070817	T	C	chr4:89070817:T:C	2	0.196664	0.284591	0.220423	0.245974	0.279186	0.24064	15.5929	1.18473	0.276394	0.0183258	0.0913052	0.982197	NA	NA	0.492338	0.00751417
4	89069087	C	A	chr4:89069087:C:A	2	0.196721	0.28456	0.220427	0.246052	0.279152	0.24065	15.5973	1.1848	0.276382	0.0183327	0.0913255	0.982305	NA	NA	0.492314	0.00746876
4	89064306	AT	A	chr4:89064306:AT:A	2	0.197153	0.284282	0.220424	0.247048	0.278827	0.240877	15.7554	1.18702	0.275931	0.0185512	0.0913782	0.983365	NA	NA	0.492293	0.00701987
4	89069004	G	A	chr4:89069004:G:A	2	0.197157	0.284307	0.220445	0.245843	0.278977	0.240392	15.4084	1.18215	0.276919	0.0180725	0.0916609	0.982124	NA	NA	0.491879	0.00754499
4	89093460	T	C	chr4:89093460:T:C	2	0.19744	-0.30078	0.233365	0.649771	-0.247455	0.544958	81.4028	5.37715	0.0204022	0.48374	0.0123287	0.378557	NA	NA	-0.780366	0.309822
4	89198700	T	G	chr4:89198700:T:G	2	0.197576	0.29779	0.231116	0.253482	0.307002	0.268844	25.4991	1.34226	0.246635	0.0372293	0.835539	0.0853811	NA	NA	0.0637277	0.604103
4	89253817	T	C	chr4:89253817:T:C	2	0.197837	-0.278611	0.216357	0.786581	-0.192712	0.711762	90.5945	10.6321	0.00111141	0.918056	0.00183367	0.108128	0.657	0.359	-0.895611	0.528024
[truncated: 2,146 more rows]

## Sheet: Supplementary Table 4
Supplementary Table 4. Full SNCA SNP interaction results for Prevotella
[truncated: 2,628 more rows]

## Sheet: Supplementary Table 5
Supplementary Table 5. Phenotype and SNP data for 802 subjects and 2,627 SNPs that were included in meta-analysis to screen for candidate interacting SNPs in SNCA region.
[truncated: 803 more rows]
[truncated: 5,000 more columns]

[truncated: 1 more sheets: Data dictionairy]
